# Supplementary material for: DNA methylation signatures of bilateral hippocampal volume, asymmetry and atrophy: a cross-omics analysis in the general population
Source: eBioMedicine. 2026 May 11;128:106289. doi: 10.1016/j.ebiom.2026.106289 (PMC13191633; doi:10.1016/j.ebiom.2026.106289)
Supplement: Supplementary Tables [file mmc3.xlsx]

## Sheet: Overview
Overview of the tables
Table S1	Descriptions of participanting cohorts
Table S2	MRI Measurements in participanting cohorts
Table S3	DNA methylation data collection and associaiton study in participating studies
Table S4	Epigenome-wide significant CpG sites associated with hippocampal and gray matter traits
Table S5	Differentially methylated regions (DMRs) identified from the EWAS meta-analysis results
Table S6	Overlap between differentially methylated regions (DMRs) and top CpGs identified from the EWAS meta-analysis results and their relations to gene expression
Table S7	Previous EWAS hits
Table S8	GO pathways overlap among hippocampal and gray matter traits
Table S9	KEGG pathways overlap among hippocampal and gray matter traits
Table S10	Overlap of GWAS traits previously associated with DMR identified genes
Table S11	The association between the identified CpGs and their mapped/CIS gene expression levels
Table S12	The association between the identified DMRs and their mapped gene expression levels
Table S13	The association between gene expression and corresponding traits
Table S14	The association between DMR and corresponding traits
Table S15	Genomic features of gene expression-associated DMRs
Table S16	CpG and DMR mediation analyses
Table S17	Sex × methylation interaction results (Top 20) across LHCV, RHCV, and hippocampal asymmetry
Table S18	Sex-difference in single CpG associations with hippocampal asymmetry
Table S19	The association between the sex-diffence CpGs and their gene expression levels
Table S20	The association between baseline CpGs and longitudinal changes in hippocampal asymmetry
Table S21	Correlation of DNA methylation in blood and brain tissues
Table S22	GTEx whole blood vs hippocampus gene expression
Table S23	MR anlaysis using GTEx eQTLs
Table S24	Detailed annotation of identified methylation signatures
Table S25	MethReg results for CpGs and DMRs
Table S26	Information on instrumental SNPs
Table S27	Forward and reverse two sample MR
Table S28	The association between baseline CpGs and longitudinal changes in bilateral hippocampal volume
Table S29	The association between baseline DMRs and longitudinal changes in bilateral hippocampal volume

## Sheet: Table S1
Table S1	Descriptions of participating cohorts
Study	Study Description	Ethic Statement	Acknowledgement and Funding	Study Design Paper	Conflicts of Interest
Rhineland Study	The Rhineland Study is an ongoing single-center, community-based, prospective cohort study that emphasizes deep phenotyping. Participants are 30 years and above at baseline and recruited from two geographically defined areas in the city of Bonn, Germany. Core data collection includes extensive structural and functional brain imaging, cognitive and behavioral assessments, cardiovascular investigat…	Approval to undertake the study was obtained from the ethics committee of the University of Bonn, Medical Faculty (Ref: 338/15). We obtained written informed consent from all participants in accordance with the Declaration of Helsinki.	The Rhineland Study at the DZNE is predominantly funded by the Federal Ministry of Education and Research (BMBF) and the Ministry of Culture and Science of the German State of North Rhine-Westphalia. The work was further partly supported by the German Research Foundation (DFG) under Germany’s Excellence Strategy (EXC2151-390873048) and SFB1454 (project number 432325352); the Federal Ministry of E…	Breteler MM, Wolf H. The Rhineland Study: A novel platform for epidemiologic research into Alzheimer disease and related disorders. Alzheimer’s Dement 2014; 10: P520. Breteler MM, Stöcker T, Pracht E, Brenner D, Stirnberg R. MRI in the Rhineland study: a novel protocol for population neuroimaging. Alzheimer’s Dement J Alzheimer’s Assoc. 2014;10(4):92.	The authors from RS declare no competing interests.
SHIP-TREND	The Study of Health in Pomerania (SHIP-Trend) is a longitudinal population-based cohort study in West Pomerania, a region in the northeast of Germany, assessing the prevalence and incidence of common population-relevant diseases and their risk factors. Baseline examinations for SHIP-Trend were carried out between 2008 and 2012, comprising 4,420 participants aged 20 to 81 years. Study design and s…	SHIP and SHIP TREND were approved by the local ethics committee. After complete description of the study to the subjects, written informed consent was obtained. The medical ethics committee of the University of Greifswald approved the study protocol (BB042/19).	SHIP is part of the Community Medicine Research net of the University of Greifswald, Germany, which is funded by the Federal Ministry of Education and Research (grants no. 01ZZ9603, 01ZZ0103, and 01ZZ0403), the Ministry of Cultural Affairs as well as the Social Ministry of the Federal State of Mecklenburg-West Pomerania, and the network ‘Greifswald Approach to Individualized Medicine (GANI_MED)’ …	Völzke H, Schössow J, Schmidt CO, Jürgens C, Richter A, Werner A, Werner N, Radke D, Teumer A, Ittermann T, Schauer B, Henck V, Friedrich N, Hannemann A, Winter T, Nauck M, Dörr M, Bahls M, Felix SB, Stubbe B, Ewert R, Frost F, Lerch MM, Grabe HJ, Bülow R, Otto M, Hosten N, Rathmann W, Schminke U, Großjohann R, Tost F, Homuth G, Völker U, Weiss S, Holtfreter S, Bröker BM, Zimmermann K, Kaderali L…	HJG has received travel grants and speakers honoraria from Neuraxpharm, Servier, Indorsia and Janssen Cilag.
Framingham Heart Study	The FHS is a single-site, community-based, ongoing cohort study that was initiated in 1948 to investigate prospectively the risk factors for CVD. The Original cohort (n=5209) were randomly recruited in the town of Framingham, MA, USA, and examined every 2 year since 1948; their children and spouses of the children (n=5124), the Offspring cohort, were enrolled in 1971 and examined approximately ev…	Written informed consent to genetic research has been obtained on all individuals included in this study. Ethics permission for FHS and genetic research in FHS was obtained from the Institutional Review Board of Boston University Medical Campus (IRB number H-32132, H-26671)	This work was supported by the National Heart, Lung and Blood Institute’s Framingham Heart Study Contract No. N01-HC-25195 and No. HHSN268201500001I, and by grants from the National Institute of Aging (R01s AG033193, AG008122, AG054076, AG033040, AG049607, AG05U01-AG049505), and the National Heart, Lung and Blood Institute (R01 HL093029, HL096917). The laboratory work for this investigation was f…	1.Dawber TR, Kannel WB. The Framingham study. An epidemiological approach to coronary heart disease. Circulation. 1966;34:553-555. 2. Feinleib M, Kannel WB, Garrison RJ, McNamara PM, Castelli WP. The Framingham Offspring Study. Design and preliminary data. Prev Med. 1975;4:518-525. 3. Splansky GL, Corey D, Yang Q, Atwood LD, Cupples LA, Benjamin EJ, et al. The Third Generation Cohort of the Natio…	The authors from FHS declare no competing interests.
Lothian Birth Cohort 1936	The Lothian Birth Cohort 1936 (LBC1936) is a longitudinal cohort study of cognitive ageing. The cohort comprises Scottish individuals born in 1936, most of whom took part in the Scottish Mental Survey 1947 at age 11. Participants who were living within Edinburgh and the Lothians were re-contacted ~60 years later. Of these participants, 1091 consented and joined the LBC1936. Participants were ~70 …	Ethical approval for the LBC1936 study was obtained from the Multi-Centre Research Ethics Committee for Scotland (MREC/01/0/56) and the Lothian Research Ethics committee (LREC/1998/4/183; LREC/2003/2/29). All participants provided written informed consent and the study was performed in accordance with the Helsinki declaration.	The LBC1936 is supported by the Biotechnology and Biological Sciences Research Council, and the Economic and Social Research Council [BB/W008793/1], Age UK as The Disconnected Mind Project (http://www.disconnectedmind.ed.ac.uk), the Medical Research Council (MRC)[G1001245/96099], the Milton Damereal Trust, and The University of Edinburgh. LBC1936 MRI brain imaging was supported by MRC grants [G07…	Taylor AM, Pattie A, Deary IJ. Cohort Profile Update: The Lothian Birth Cohorts of 1921 and 1936. Int J Epidemiol 2018; 47(4) 1042-1042r. Deary IJ, Gow AJ, Pattie A, Starr JM. Cohort Profile: The Lothian Birth Cohorts of 1921 and 1936. Int J Epidemiol 2012; 41(6) 1576-1584. Deary IJ, Gow AJ, Taylor MD, Corley J, Brett C, Wilson V, Campbell G, Whalley LJ, Visccher PM, Porteous DJ, Starr JM. The Lo…	RFH has received consultant fees from Illumina.
Leiden Longevity Study (LLS)	The Leiden Longevity Study (LLS) is a family population-based study that consists of 421 long-lived families of European descent. Families were included if at least two long-lived siblings were alive and fulfilled the age criterion of 89 years or older for males and 91 years or older for females, representing <0.5% of the Dutch population in 2001. In total, 944 long-lived proband siblings (mean a…	In accordance with the Declaration of Helsinki, we obtained informed consent from all participants prior to their entering the study. Good clinical practice guidelines were maintained. The study protocol was approved by the ethical committee of the Leiden University Medical Center before the start of the study (P01.113).	The LLS has received funding from the European Union’s Seventh Framework Programme (FP7/2007-2011) under grant agreement no. 259679. This study was supported by a grant from the Innovation-Oriented Research Program on Genomics (SenterNovem IGE05007), the Centre for Medical Systems Biology, The Netherlands Consortium for Healthy Ageing (grants 05040202 and 050060810), all in the framework of The N…	Schoenmaker M, et al. Evidence of genetic enrichment for exceptional survival using a family approach: the Leiden Longevity Study. Eur J Hum Genet 14, 79-84 (2006); Deelen J, et al. Genome-wide association meta-analysis of human longevity identifies a novel locus conferring survival beyond 90 years of age. Hum Mol Genet 23, 4420-4432 (2014); Deelen J, et al. Employing biomarkers of healthy ageing…	The authors from LLS declare no competing interests.
Older Australian Twin Study (OATS)	Participants were recruited from the Australian Twin Registry and also through a recruitment drive. At baseline, participants were aged 65 years and over. Inclusion criteria included an ability to consent, a co-twin who also consented to participate, completion of some education in English and residence in one of the three eastern states (Victoria, New South Wales, Queensland). Exclusion criteria…	Written informed consent was obtained from all participants and approval for the study was obtained from the ethics committees of the Australian Twin Registry, University of New South Wales, University of Melbourne, Queensland Institute of Medical Research and the South Eastern Sydney and Illawarra Area Health Service (HC17414). The OATS study has been funded by a National Health & Medical Resear…	This research was facilitated through access to Twins Research Australia, a national resource supported by a Centre of Research Excellence Grant (ID No. 1079102) from the National Health and Medical Research Council.	Sachdev PS, Lammel A, Trollor JN, Lee T, Wright MJ, et al. (2009) A comprehensive neuropsychiatric study of elderly twins: the Older Australian Twins Study. Twin Research and Human Genetics 12: 573–582 Sachdev PS, Lee T, Wen W, Ames D, Batouli AH, Bowden J, Brodaty H, Chong E, Crawford J, Kang K, Mather K, Lammel A, Slavin MJ, Thalamuthu A, Trollor J, Wright MJ; OATS Research Team. The contributi…	The authors from OATS declare no competing interests.

## Sheet: Table S2
Table S2	MRI Measurements in participating cohorts
Study	MRI technology	Scanning Protocol	Image Processing (Tools, software, personnel, etc.)	Hippocampal volume quantification	Method Reference (if available)
Rhineland Study	Siemens 3 Tesla Prisma MRI scanners	T1-weighted images were acquired at 0.8 mm isotropic spatial resolution using a multi-echo magnetization prepared rapid gradient echo (MPRAGE) sequence (van der Kouwe et al., 2008) with 2D acceleration (Brenner et al., 2014) (TA = 6.5 min, TR = 2560 ms, TI = 1100 ms, flip angle 7°, FOV = 256 x 256 mm, 224 sagittal slices), while the T2 protocol uses a 3D Turbo-Spin-Echo (TSE) sequence with variab…	Standard FreeSurfer 6.0 recon-all pipeline	Right and left hemmisphere hippocampal volumes were obtained from FreeSurfer aseg Stats file	Alexandra Koch, Rüdiger Stirnberg, Santiago Estrada, Weiyi Zeng, Valerie Lohner, Mohammad Shahid, Phillip Ehses, Eberhard Pracht, Martin Reuter, Tony Stöcker & Monique M.B. Breteler (2024). "Versatile MRI acquisition and processing protocol for population-based neuroimaging". Nature Protocols (In-press).
					van der Kouwe, A.J.W., Benner, T., Salat, D.H., Fischl, B., 2008. Brain morphometry with multiecho MPRAGE. Neuroimage 40, 559–569. doi:10.1016/j.neuroimage.2007.12.025
					Brenner, D., Stirnberg, R., Pracht, E.D., Stöcker, T., 2014. Two-dimensional accelerated MP-RAGE imaging with flexible linear reordering. Magnetic Resonance Materials in Physics, Biology and Medicine 27, 455–462. doi:10.1007/s10334-014-0430-y
					B. Fischl, D. H. Salat, E. Busa, M. Albert, M. Dieterich, C. Haselgrove, A. Van Der Kouwe, R. Killiany, D. Kennedy, S. Klaveness, et al., Whole brain segmentation: automated labeling of neuroanatomical structures in the human brain, Neuron 33 (3) (2002) 341–355.
					B. Fischl, Freesurfer, Neuroimage 62 (2) (2012) 774–781.
SHIP-TREND	1.5-T MR imager from Siemens Medical systems	A series of T1, MP-RAGE/ axial plane with the resolution of 1.0 x 1.0 x 1.0 mm3 and T2 FLAIR / axial plane with the resolution of 0.9 x 0.9 x 3.0mm3.	The FreeSurfer 5.1.0 software	Right and left hemmisphere hippocampal volumes were obtained from FreeSurfer aseg Stats file	B. Fischl, D. H. Salat, E. Busa, M. Albert, M. Dieterich, C. Haselgrove, A. Van Der Kouwe, R. Killiany, D. Kennedy, S. Klaveness, et al., Whole brain segmentation: automated labeling of neuroanatomical structures in the human brain, Neuron 33 (3) (2002) 341–355.
Framingham Heart Study	1 or 1.5 T Siemens Magnetom scanner	Three-dimensional (3D) T1 and double echo proton density and T2 coronal images acquired in 4-mm contiguous slices from nasion to occiput with a repetition time of 2,420 msec, echo time (TE) of TE1 20/TE2 90 msec; echo train length 8 msec; field of view 22 cm; and an acquisition matrix of 182 _ 256 interpolated to 256 _ 256 with one excitation2.	Analyzed with QUANTA 6.2 at the University of California–Davis Medical Center.	Our hippocampal segmentation method employs a standard atlas based diffeomorphic approach with the minor modification of label refinement. We further modified this approach to include the EADC-ADNI harmonized hippocampal masks to assure standardization across cohorts. Therefore we have adopted the following approach: 1) Subject image pre-processing with extraction of intracranial cavity, non-unif…	1. Frisoni GB, Bocchetta M, Chetelat G, et al. Imaging markers for Alzheimer disease: which vs how. Neurology. 2013;81(5):487-500.
Lothian Birth Cohort 1936	GE Signa Horizon HDx 1·5 T clinical scanner	T1-weighted images were acquired using 3D inversion recovery prepared fast spoiled gradient echo (Wardlaw et al., 2011) sequence (TE = 3.984 ms, TR = 9.7 ms, TI = 500 ms, flip angle 8°, FOV = 256 x 256 mm, 160 sagittal slices).	http://fsl.fmrib.ox.ac.uk	Left and right hippocampal volumes were initially segmented automatically using FSL FIRST (T1W registered to an age-appropriate template; Farrell et al., 2009) before visual assessment and manual editing	Farrell C, Chappell F, Armitage PA, Keston P, MacLullich A, Shenkin S, Wardlaw JM. Development and initial testing of normal reference MR images for the brain at ages 65–70 and 75–80 years. European Radiology 2009; 19, 177-183. Wardlaw JM, Bastin ME, Valdés Hernández MC, Muñoz Maniega S, Royle NA, Morris Z, Clayden JD, Sandeman EM, Eadie E, Murray C, Starr JM, Deary IJ. Brain aging, cognition in …
Leiden Longevity Study	Philips Achieva 3.0T scanner	3DT1-weighted: TR = 9.7 ms, TE = 4.6 ms, FA = 8°, FOV = 224 x 177 x 168 mm, nominal voxel size: 1.17 x 1.17 x 1.4 mm, no gap. T2-weighted: TR = 4200 ms, TE = 80 ms, FA = 90°, FOV = 224 x 180 x 144 mm, matrix size 448 x 320 x 40, no gap. FLAIR: TR = 11000 ms, TE 125 ms, FA = 90°, FOV = 220 x 176 x 137 mm, matrix size 320 x 240 x 25, no gap. • Altmann-Schneider I, de Craen AJ, Veer IM, van den Berg…	Functional MRI of the Brain (FMRIB) Software Library (FSL)	Functional MRI of the Brain (FMRIB) Software Library (FSL)	• Smith SM, Jenkinson M, Woolrich MW, et al. Advances in functional and structural MR image analysis and implementation as FSL. Neuroimage. 2004;23 Suppl 1:S208-S219. • Woolrich MW, Jbabdi S, Patenaude B, et al. Bayesian analysis of neuroimaging data in FSL. Neuroimage. 2009;45:S173-S186.
OATS	New South Wales study site: Philips 1.5T Gyroscan scanner was initially used, and later replaced with a Philips 3T Achieva Quasar Dual scanner. Victoria study site: Siemens 1.5T Magnetom Avanto scanner. Queensland study site: Siemens 1.5T Sonata scanner	T1-weighted MRI – T1-weighted images acquired from 1.5T scanners in all three centres: in-plane resolution 1 × 1 mm with slice thickness of 1.5 mm, contiguous slices, TR (repetition time) = 1530 ms, TE (echo time) = 3.24 ms, TI (inversion time) = 780 ms, and flip angle = 8°. Scanning parameters for T1-weighted MRI acquired on the 3T scanner in New South Wales: TR = 6.39 ms, TE = 2.9 ms, spatial r…	Both image preprocessing and the quantification were done automatically by using UBO Detection.33 Briefly, the preprocessing included registering T2-FLAIR to corresponding T1 image, tissue segmentation using SPM12, warping to s sample-specific DARTEL space, non- brain tissue removal, bias field correction, and segmentation using FSL FAST.37

## Sheet: Table S3
Table S3	DNA methylation data collection and associaiton study in participating studies
Cohort	Technology	Tissue source	Normalization	QC methods	Experimental/ Biological covariates	Covariate Assessment (Smoking, Education )	Technical Covariates	Methods of Adjustment for Covariates	Reference for DNA methylation analysis method (if available)
Rhineland Study	Illumina Infinium MethylationEPIC BeadChip	Buffy coat	minfi	Remove samples with - low median intensities of below 10.5 (log2) across the methylated and unmethylated channels -a low call rate (detection p-value >0.01 for >1% of probes) - sex mismatch Remove probes with - a low detection rate (detection p-value >0.01 for >1% of samples)	Model 1: age, sex, estimated total intracranial volume, estimated blood cell type proportions, technical covariates Model 2: + smoking + education; Model 3: + handedness	Smoking status was coded as “Yes” or “No”. Education was coded as "high","middle","low".	chip ID, chip Position, first 5 control probe pricipal components, first 10 genetic pricipal components	Linear regression model	Liu D, Aziz NA, Landstra EN, Breteler MMB. The lipidomic correlates of epigenetic aging across the adult lifespan: A population-based study. Aging Cell. 2023 Sep;22(9):e13934. doi: 10.1111/acel.13934. Epub 2023 Jul 26. PMID: 37496173; PMCID: PMC10497837.Fox FAU, Liu D, Breteler MMB, Aziz NA. Physical activity is associated with slower epigenetic ageing-Findings from the Rhineland study. Aging Cel…
SHIP-TREND	Illumina Infinium MethylationEPIC BeadChip	Whole blood	CPACOR	probes with detection p-value≥1E-16 were set to missing arrays with call rates ≤0.95 were excluded arrays with observed technical problems during steps like bisulfite conversion, hybridization or extension, as well as arrays with mismatch between sex of the proband and sex determined by the chr X and Y probe intensities were excluded.	Model 1: age, sex, ETIV, WBC subtypes, technical covariates; Model 2: + smoking + education; Model 3: + handedness	Smoking status: current smoker determined by questionnaire.	control probe principal components	linear regression adjusted for all covariates listed
Framingham Heart Study	Illumina Infinium Methylation450K BeadChip	Buffy coat	DASEN (wateRmelon)	Samples were excluded if -outliers in multidimensional scaling (MDS) analysis, high missing rate (>1%), poor matching to SNP genotype Probes were excluded if - high missing rate (>20%), mapped to multiple locations, had SNP (MAF>5% in EUR 1000G) at CpG site or ≤10 bp of Single Base Extension.	Model 1: age, sex, ETIV, WBC subtypes, technical covariates; Model 2: + smoking + education Model 3: +handedness	Smoking status was coded as 1 or 0. Education was coded as "a:noHSdeg", "b:Hsdeg", "c:somecoll", "d:collgrad". Handedness was coded as 1 or 0.	chip ID, chip Position, surrogate variables, first 10 genetic pricipal components, components of WBC including CD4T , CD8T , NK , Bcell, Mono and Gran	Linear mixed models adjusted for biological and technical covariates with chip ID as random effects. Family structure is also adjusted as a random effect.	Huan, T., Joehanes, R., Song, C. et al. Genome-wide identification of DNA methylation QTLs in whole blood highlights pathways for cardiovascular disease. Nat Commun 10, 4267 (2019). https://doi.org/10.1038/s41467-019-12228-z
Lothian Birth Cohort 1936	Illumina Infinium Methylation450K BeadChip	Whole blood	minfi	Remove samples with - a low call rate (detection p-value >0.01 for >5% of probes) - sex mismatch - poor match betwen SNP control probes and genotype Remove probes with - a low detection rate (detection p-value >0.01 for >5% of samples)	Model 1: age, sex, ETIV, WBC subtypes, technical covariates; Model 2: + smoking + education; Model 3: + handedness	Smoking status was coded as "Never smoked", "Ex-smoker" or "Current smoker". Education was coded as a continuous variable and reported in years of education.	processing set, first 4 genetic principal components	Linear regression model	EWAS software - OSCA: https://genomebiology.biomedcentral.com/articles/10.1186/s13059-019-1718-z QC references for LBC DNAm: Shah S, McRae AF, Marioni RE, Harris SE, Gibson J, Henders AK, et al. Genetic and environmental exposures constrain epigenetic drift over the human life course. Genome Res 2014; 24(11):1725–33. Zhang Q, Marioni RE, Robinson MR, Higham J, Sproul D, Wray NR, et al. Genotype e…
Leiden Longevity Study	Illumina Infinium Methylation450K BeadChip	Buffy coat	functional normalization (also available in minfi)	Outliers were excluded based on: values with sex mismatch , values based on a low bead number (less than 3), values based on low intensity, values not substantially distinguishable from background noise (detection P-value)	Model 1: age, sex, ICV, Estimated cell count proportions, technical covariates; Model 2: + smoking + education	Smoking status was coded as “never smokers", "former smokers", "current smokers". Education was coded as "high","middle","low".	chip position and array number.	Linear regression model
OATS	Illumina Infinium Methylation450K BeadChip	Blood	minfi (functional normalization)	Remove samples with: low call rate (detection p-value >0.01 for >5% of probes) or sex mismatch. Remove probes with: low detection rate (detection p-value >0.01 for >5% of samples) Only one twin from each pair was selected at random for inclusion in analysis.	Model 1: age, sex, ETIV, WBC subtypes, technical covariates; Model 2: + smoking,+ education; Model 3: + handedness	Smoking status was coded as “Never” or “Ever”. Education was recorded number of years of education. Handedness was 1 (right) or -1 (left).	first 4 probe principal components, first 2 cell count principal components, site	Linear regression model	Epigenome-wide meta-analysis of blood DNA methylation and its association with subcortical volumes: findings from the ENIGMA Epigenetics Working Group Tianye Jia et al Molecular Psychiatry 2021 26(8):3884-3895

## Sheet: Table S4
Table S4	Epigenome-wide significant CpG sites associated with hippocampal and gray matter traits
Trait	Strata	CpG	Chr	Pos	Gene	Effect	StdErr	P.value	Direction	Methyl450_Loci	Relation_to_Island	Trait.EWAS	Trait.GWAS
LHCV	All	cg03826366	chr19	46147148	EML2	9.34e-02	1.72e-02	5.21e-08	???++?		S_Shore	LEG1 PROTEIN LEVELS (SEQID = 7154-92)	Fruit consumption,Subcutaneous adipose tissue,Hemoglobin A1c levels,Type 2 diabetes
LHCV	All	cg08950514	chr2	135007432	MGAT5	-9.10e-02	1.71e-02	9.56e-08	???--?		OpenSea		Chronic lymphocytic leukemia or systemic lupus erythematosus,Rosacea symptom severity,Systemic lupus erythematosus,Sleep (1/3-day periodicity),Serum alkaline phosphatase levels,Multiple sclerosis (severity),Subcutaneous adipose tissue,N-glycan levels,Liver enzyme levels (alkaline phosphatase),Eosinophil percentage of white cells,Marginal zone lymphoma or systemic lupus erythematosus,Post bronchod…
LHCV	All	cg13343932	chr17	76355061	SOCS3	5.43e-02	9.95e-03	4.90e-08	???++?		Island	CROHN'S DISEASE, FEV1, FVC, SMOKING, APOF PROTEIN LEVELS (SEQID = 12370-30), B2M PROTEIN LEVELS (SEQID = 3485-28), IGFLR1 PROTEIN LEVELS (SEQID = 7244-16), INHBB PROTEIN LEVELS (SEQID = 13676-46), INCIDENT STROKE, PREVALENT RHEUMATOID ARTHRITIS (SELF-REPORT), PREVALENT STROKE (SELF-REPORT)	Blood trace element (Se levels),Creatine kinase levels,Asthma
LHCV	All	cg18908258	chr8	29210721	RP4-676L2.1	1.61e-01	2.71e-02	3.04e-09	???++?		Island	ATOPY, GZMK PROTEIN LEVELS (SEQID = 9545-156)
LHCV	All	cg25770783	chr14	24551142	NRL	7.51e-02	1.40e-02	9.01e-08	???++?		Island		Post bronchodilator FEV1/FVC ratio,Attention deficit hyperactivity disorder symptom score,Liver fibrosis and steatohepatitis severity (MRI cT1 measure)
RHCV	All	cg02348995	chr1	87631365	LINC01140	-1.28e-01	2.38e-02	6.59e-08	???--?		OpenSea
RHCV	All	cg02929052	chr2	131556504	POTEKP	1.11e-01	2.06e-02	6.52e-08	???++?		S_Shore
RHCV	All	cg11047325	chr17	76354934	SOCS3	4.95e-02	8.34e-03	2.92e-09	???++?		Island	CROHN'S DISEASE, FEV1, FVC, SMOKING, BODY MASS INDEX, APOF PROTEIN LEVELS (SEQID = 12370-30), B2M PROTEIN LEVELS (SEQID = 3485-28), CLPSL1 PROTEIN LEVELS (SEQID = 9526-3), CXCL11 PROTEIN LEVELS (SEQID = 3038-9), EDAR PROTEIN LEVELS (SEQID = 2977-7), EPO PROTEIN LEVELS (SEQID = 5813-58), FAIM3 PROTEIN LEVELS (SEQID = 6574-11), FGL1 PROTEIN LEVELS (SEQID = 5581-28), IGFLR1 PROTEIN LEVELS (SEQID = 7…
RHCV	All	cg13343932	chr17	76355061	SOCS3	5.92e-02	1.05e-02	1.91e-08	???++?		Island	CROHN'S DISEASE, FEV1, FVC, SMOKING, APOF PROTEIN LEVELS (SEQID = 12370-30), B2M PROTEIN LEVELS (SEQID = 3485-28), IGFLR1 PROTEIN LEVELS (SEQID = 7244-16), INHBB PROTEIN LEVELS (SEQID = 13676-46), INCIDENT STROKE, PREVALENT RHEUMATOID ARTHRITIS (SELF-REPORT), PREVALENT STROKE (SELF-REPORT)	Blood trace element (Se levels),Creatine kinase levels,Asthma
RHCV	All	cg17415382	chr2	97472472	CNNM4	-1.05e-01	1.85e-02	1.45e-08	???--?		OpenSea		Anorexia nervosa, attention-deficit/hyperactivity disorder, autism spectrum disorder, bipolar disorder, major depression, obsessive-compulsive disorder, schizophrenia, or Tourette syndrome (pleiotropy),Bipolar disorder
RHCV	All	cg17796318	chr4	108993704	LEF1	9.46e-02	1.69e-02	2.17e-08	???++?		OpenSea		Systemic lupus erythematosus,Chronic lymphocytic leukemia,Blond vs. brown/black hair color,Medication use (calcium channel blockers),Systolic blood pressure,Airflow obstruction,Tooth agenesis (mandibular second premolars),Diastolic blood pressure,Multiple sclerosis,Metabolic traits
RHCV	All	cg19045773	chr6	88452006	RNGTT	-9.52e-02	1.74e-02	4.55e-08	???--?		OpenSea	IL5RA PROTEIN LEVELS (SEQID = 13686-2)	Graft survival time in renal transplantation (donor effect),Response to statin therapy,Colorectal or endometrial cancer,Subcutaneous adipose tissue,Depression in smokers,Height,Simvastatin-induced myopathy
RHCV	All	cg19122233	chr13	46757637	LCP1	-1.05e-01	1.94e-02	5.80e-08	???--?		OpenSea		Systemic lupus erythematosus,Platelet distribution width,Lymphocyte count,Blood protein levels,Platelet count,Mean platelet volume,Non-alcoholic fatty liver disease histology (other)
RHCV	All	cg27240317	chr8	117363782	MED30	-1.28e-01	2.35e-02	5.68e-08	???--?		OpenSea	ATOPY	Facial attractiveness (female raters),Urate levels in obese individuals,Common carotid intima-media thickness in HIV infection,Systolic blood pressure x smoking status (current vs non-current) interaction (2df test),Vestibular neuritis,Kawasaki disease,Fasting blood glucose,Leprosy,Midgestational total 25-hydroxyvitamin D levels (fetal genetic effect),Common carotid intima-media thickness,Systoli…
Hcasy	All	cg06074597	chr6	143857783	PHACTR2	2.25e-01	3.98e-02	1.61e-08	???++?		Island		Inflammatory bowel disease,Perceived sweetness of sucrose,3-month functional outcome in non-lacunar ischaemic stroke (modified Rankin score),Erectile dysfunction in type 1 diabetes,Obesity-related traits,Lung Cancer (DNA repair capacity)
LGMV	All	cg00208555	chr17	62982592	TANC2	-3.90e+00	6.93e-01	1.82e-08	???--		OpenSea		Nonsyndromic cleft lip with or without cleft palate,Chronotype,Intelligence (MTAG),Cleft lip with or without cleft palate,Appendicular lean mass,Optic disc size
LGMV	All	cg00362690	chr15	69447139	MIR548H4	-1.98e+00	3.61e-01	4.21e-08	???--		OpenSea	CROHN'S DISEASE, DOWNS SYNDROME, PREVALENT RHEUMATOID ARTHRITIS (SELF-REPORT)	Epilepsy and lamotrigine-induced maculopapular eruptions
LGMV	All	cg03242028	chr9	35754421	MSMP	3.27e+00	5.75e-01	1.31e-08	++-++	TRUE	N_Shelf	SEX, SMOKING, MATERNAL BODY MASS INDEX, NITROGEN DIOXIDE EXPOSURE, TISSUE, ALCOHOL CONSUMPTION, AGE, SEX	Height,Brain morphology (MOSTest)
LGMV	All	cg05242244	chr12	53553086	CSAD	3.30e+00	6.18e-01	9.45e-08	+++++	TRUE	OpenSea	AGE, FETAL VS ADULT LIVER, ALCOHOL CONSUMPTION PER DAY, AGE 4 VS AGE 0, DIASTOLIC BLOOD PRESSURE, SYSTOLIC BLOOD PRESSURE, AGING, ALCOHOL CONSUMPTION, CRY ACOUSTICS FACTOR 1, AGE	Obesity-related traits,Fulminant type 1 diabetes
LGMV	All	cg05673882	chr5	74862702	POLK	1.57e+00	2.95e-01	9.42e-08	+++++	TRUE	OpenSea	CLEAR CELL RENAL CARCINOMA, SMOKING, PANCREATIC DUCTAL ADENOCARCINOMA, GESTATIONAL AGE, AGEING, SEX, C-REACTIVE PROTEIN, ALCOHOL CONSUMPTION PER DAY, AGE 4 VS AGE 0, TOBACCO SMOKING, EDUCATIONAL ATTAINMENT, COGNITIVE ABILITIES: DIGIT TEST, TISSUE, BIRTHWEIGHT, FEV1, AGGRESSIVE BEHAVIOUR, AGE, GESTATIONAL AGE, PREVALENT RHEUMATOID ARTHRITIS (SELF-REPORT)	Body fat distribution (arm fat ratio),Body fat distribution (leg fat ratio)
LGMV	All	cg06690548	chr4	139162808	SLC7A11	1.58e+00	2.46e-01	1.48e-10	+++++	TRUE	OpenSea	M37202_4-ANDROSTEN-3BETACOMMA17BETA-DIOL_DISULFATE_1*, HYPERTRIGLYCERIDEMIC WAIST, ALCOHOL CONSUMPTION PER DAY, C-REACTIVE PROTEIN, BODY MASS INDEX, ATRIAL FIBRILLATION, SERUM TRIGLYCERIDES, TRIGLYCERIDES, ALANINE AMINOTRANSFERASE, GAMMA-GLUTAMYL TRANSFERASE, WAIST CIRCUMFERENCE, DIASTOLIC BLOOD PRESSURE, SYSTOLIC BLOOD PRESSURE, BMI, MORTALITY, TISSUE, HEPATIC FAT, HEPATIC FAT, ALCOHOL CONSUMPTI…	Eosinophil percentage of white cells,Eosinophil counts,Sleep duration (> 10 hours),Neurociticism
LGMV	All	cg10022331	chr12	109216828	SSH1	-4.27e+00	7.59e-01	1.82e-08	???--		OpenSea	EOSINOPHILIA	Mean platelet volume,Platelet count,Brain morphology (MOSTest),Liver enzyme levels (gamma-glutamyl transferase)
LGMV	All	cg10201370	chr17	7793976	CHD3	-4.53e+00	7.34e-01	6.66e-10	???--		OpenSea	CROHN'S DISEASE, 1-HOUR GLUCOSE	Prostate cancer,Macular thickness,Stroke,Refractive error,Ischemic stroke
LGMV	All	cg12159583	chr9	134532611	RAPGEF1	-3.98e+00	7.27e-01	4.25e-08	???--		OpenSea	SMOKING, QPCT PROTEIN LEVELS (SEQID = 7849-3), TFRC PROTEIN LEVELS (SEQID = 8795-48), INCIDENT STROKE
LGMV	All	cg13091627	chr1	153518476	S100A4	-3.54e+00	6.53e-01	6.10e-08	--+--	TRUE	OpenSea	GESTATIONAL AGE, TISSUE, PAPUAN ANCESTRY, AGE, GESTATIONAL AGE	Pulse pressure
LGMV	All	cg16324526	chr9	134459345	RAPGEF1	-3.96e+00	6.39e-01	5.34e-10	???--		OpenSea	CROHN'S DISEASE, ATOPY, EOSINOPHILIA, SMOKING, PAPPA PROTEIN LEVELS (SEQID = 4148-49), RBL2 PROTEIN LEVELS (SEQID = 13565-2)	Cutaneous malignant melanoma,Nevus count or cutaneous melanoma,Cerebrospinal fluid **-synuclein levels,Kidney volume,Optic disc size,Gut microbiota (bacterial taxa, hurdle binary method)
LGMV	All	cg17118239	chr1	180157508	QSOX1	3.55e+00	6.35e-01	2.32e-08	???++		OpenSea	CSRP1 PROTEIN LEVELS (SEQID = 15529-33)	Anorexia nervosa,Pulse pressure
LGMV	All	cg17314228	chr2	182237681	AC104820.2	-3.36e+00	5.90e-01	1.31e-08	--+--	TRUE	OpenSea	TISSUE, ATOPY, AGE	Monocyte percentage of white cells,Neutrophil percentage of white cells,Lymphocyte percentage of white cells,Lymphocyte count,White blood cell count
LGMV	All	cg18394552	chr5	159428643	LINC01845	-1.78e+00	3.05e-01	5.35e-09	-----	TRUE	OpenSea	GESTATIONAL AGE, SMOKING, ALCOHOL CONSUMPTION PER DAY, AGE 4 VS AGE 0, TISSUE, PERINATALLY ACQUIRED HIV, ALCOHOL CONSUMPTION, AGE, GLUTAMINE, PREVALENT RHEUMATOID ARTHRITIS (SELF-REPORT)	Systemic lupus erythematosus
LGMV	All	cg18826637	chr2	145116633	TEX41	1.03e+00	1.86e-01	2.78e-08	?++++	TRUE	OpenSea	AGE, CLEAR CELL RENAL CARCINOMA, SMOKING, AGEING, EDUCATIONAL ATTAINMENT, TISSUE, FEV1, AGE, SEX, SEX, PREVALENT RHEUMATOID ARTHRITIS (SELF-REPORT)	Heel bone mineral density,Diverticular disease,White blood cell count,Diastolic blood pressure,PR interval,Smoking status (heavy vs never),Arterial stiffness,Urate levels,Neutrophil count,Triglyceride levels,Intraocular pressure,Peak expiratory flow,Asthma onset (childhood vs adult),Optic disc size,Schizophrenia,Atrial fibrillation,Hematocrit,Chronic inflammatory diseases (ankylosing spondylitis,…
LGMV	All	cg21757650	chr2	197292871	HECW2	-4.91e+00	8.94e-01	3.93e-08	???--		OpenSea		Heel bone mineral density,Hip circumference adjusted for BMI
LGMV	All	cg22959742	chr10	13913931	FRMD4A	-2.11e+00	3.44e-01	8.01e-10	--+--	TRUE	OpenSea	CROHN'S DISEASE, INFLAMMATORY BOWEL DISEASE, C-REACTIVE PROTEIN, CHRONIC KIDNEY DISEASE, SOLUBLE TUMOR NECROSIS FACTOR RECEPTOR 2, TISSUE, SMOKING, AGE, AGE*SEX, SEX	Hematocrit,Red blood cell count,Craniofacial microsomia,Alcohol consumption (max-drinks),Rapid automised naming of digits,Gut microbiota alpha diversity (PD_whole_tree index),Alzheimer's disease,Triglyceride levels x SSRI defined daily dose interaction in schizophrenia or bipolar disorder,Obstetric antiphospholipid syndrome,Daytime nap,Hemoglobin,Chronic obstructive pulmonary disease,Red cell dis…
LGMV	All	cg24859433	chr6	30720203	TUBB	3.09e+00	5.54e-01	2.36e-08	+++++	TRUE	OpenSea	SMOKING, M36098_4-VINYLPHENOL_SULFATE, GESTATIONAL AGE, ALCOHOL CONSUMPTION PER DAY, TOBACCO SMOKING, MATERNAL BODY MASS INDEX, EDUCATIONAL ATTAINMENT, NITROGEN DIOXIDE EXPOSURE, LUNG FUNCTION, TISSUE, FEV1 / FVC, ALL CAUSE MORTALITY, AGE, GESTATIONAL AGE, LUNG CANCER, SMOKING, INCIDENT STROKE, PREVALENT RHEUMATOID ARTHRITIS (SELF-REPORT), PREVALENT STROKE (SELF-REPORT)	Autism spectrum disorder or schizophrenia,Waist-hip index,Handedness (non-right-handed vs right-handed),Decreased fine motor function in Charcot-Marie-Tooth disease 1A (eating with utensils),Waist-to-hip ratio adjusted for BMI,Left-handedness,Left***right brain asymmetry
RGMV	All	cg00116699	chr2	240205260	HDAC4	-2.71e+00	5.05e-01	7.88e-08	-----	TRUE	OpenSea	SMOKING, GESTATIONAL AGE, VITAMIN B12 INTAKE, TISSUE, ALCOHOL WITHDRAWAL RECOVERY, AGE	Obstructive sleep apnea trait (apnea hypopnea index),CV-A6-associated hand, foot, and mouth disease (severe vs mild),Diastolic blood pressure,Nevus count or cutaneous melanoma,Pulmonary function,Mean arterial pressure,Amyotrophic lateral sclerosis in C9orf72 mutation positive individuals,Blond vs. brown/black hair color,Heel bone mineral density,Nevus count,Intra-individual response time variabil…
RGMV	All	cg00208555	chr17	62982592	TANC2	-3.92e+00	6.84e-01	1.06e-08	???--		OpenSea		Nonsyndromic cleft lip with or without cleft palate,Chronotype,Intelligence (MTAG),Cleft lip with or without cleft palate,Appendicular lean mass,Optic disc size
RGMV	All	cg03242028	chr9	35754421	MSMP	3.26e+00	5.70e-01	1.12e-08	+++++	TRUE	N_Shelf	SEX, SMOKING, MATERNAL BODY MASS INDEX, NITROGEN DIOXIDE EXPOSURE, TISSUE, ALCOHOL CONSUMPTION, AGE, SEX	Height,Brain morphology (MOSTest)
RGMV	All	cg04944536	chr12	116756890	RNFT2	-3.04e+00	5.49e-01	3.14e-08	-----	TRUE	OpenSea	CLEAR CELL RENAL CARCINOMA, GESTATIONAL AGE, SEX, SMOKING, ALCOHOL CONSUMPTION PER DAY, TISSUE, BIRTHWEIGHT, AGE, SEX, SCHIZOPHRENIA, FTH1 PROTEIN LEVELS (SEQID = 5934-1), FTL PROTEIN LEVELS (SEQID = 15324-58), INCIDENT STROKE	Diisocyanate-induced asthma,Hippocampal subfield CA1 volume,Hippocampal subfield CA3 volume,Brain morphology (MOSTest),Subiculum volume,Hippocampal subfield CA4 volume,Dentate gyrus granule cell layer volume,Dentate gyrus molecular layer volume,Obesity-related traits,Hippocampal tail volume,Alzheimer's disease (age of onset),Total hippocampal volume
RGMV	All	cg05673882	chr5	74862702	POLK	1.59e+00	2.92e-01	5.10e-08	+++++	TRUE	OpenSea	CLEAR CELL RENAL CARCINOMA, SMOKING, PANCREATIC DUCTAL ADENOCARCINOMA, GESTATIONAL AGE, AGEING, SEX, C-REACTIVE PROTEIN, ALCOHOL CONSUMPTION PER DAY, AGE 4 VS AGE 0, TOBACCO SMOKING, EDUCATIONAL ATTAINMENT, COGNITIVE ABILITIES: DIGIT TEST, TISSUE, BIRTHWEIGHT, FEV1, AGGRESSIVE BEHAVIOUR, AGE, GESTATIONAL AGE, PREVALENT RHEUMATOID ARTHRITIS (SELF-REPORT)	Body fat distribution (arm fat ratio),Body fat distribution (leg fat ratio)
RGMV	All	cg06690548	chr4	139162808	SLC7A11	1.47e+00	2.44e-01	1.69e-09	+++++	TRUE	OpenSea	M37202_4-ANDROSTEN-3BETACOMMA17BETA-DIOL_DISULFATE_1*, HYPERTRIGLYCERIDEMIC WAIST, ALCOHOL CONSUMPTION PER DAY, C-REACTIVE PROTEIN, BODY MASS INDEX, ATRIAL FIBRILLATION, SERUM TRIGLYCERIDES, TRIGLYCERIDES, ALANINE AMINOTRANSFERASE, GAMMA-GLUTAMYL TRANSFERASE, WAIST CIRCUMFERENCE, DIASTOLIC BLOOD PRESSURE, SYSTOLIC BLOOD PRESSURE, BMI, MORTALITY, TISSUE, HEPATIC FAT, HEPATIC FAT, ALCOHOL CONSUMPTI…	Eosinophil percentage of white cells,Eosinophil counts,Sleep duration (> 10 hours),Neurociticism
RGMV	All	cg07208825	chr2	73871855	ALMS1P	-1.74e+00	3.22e-01	6.72e-08	-----	TRUE	OpenSea	M15630_N-ACETYLORNITHINE, SMOKING, TISSUE, BIRTHWEIGHT, AGE	Serum metabolite concentrations in chronic kidney disease,Serum metabolite levels
RGMV	All	cg10022331	chr12	109216828	SSH1	-4.52e+00	7.49e-01	1.65e-09	???--		OpenSea	EOSINOPHILIA	Mean platelet volume,Platelet count,Brain morphology (MOSTest),Liver enzyme levels (gamma-glutamyl transferase)
RGMV	All	cg10201370	chr17	7793976	CHD3	-4.41e+00	7.25e-01	1.20e-09	???--		OpenSea	CROHN'S DISEASE, 1-HOUR GLUCOSE	Prostate cancer,Macular thickness,Stroke,Refractive error,Ischemic stroke
RGMV	All	cg12159583	chr9	134532611	RAPGEF1	-3.86e+00	7.17e-01	7.42e-08	???--		OpenSea	SMOKING, QPCT PROTEIN LEVELS (SEQID = 7849-3), TFRC PROTEIN LEVELS (SEQID = 8795-48), INCIDENT STROKE
RGMV	All	cg15342087	chr6	30720209	MDC1-AS1	3.27e+00	5.68e-01	8.89e-09	+++++	TRUE	OpenSea	SMOKING, M36098_4-VINYLPHENOL_SULFATE, PANCREATIC DUCTAL ADENOCARCINOMA, GESTATIONAL AGE, SERUM COTININE, ALCOHOL CONSUMPTION PER DAY, C-REACTIVE PROTEIN, TOBACCO SMOKING, EDUCATIONAL ATTAINMENT, MORTALITY, LUNG FUNCTION, TISSUE, FEV1 / FVC, FEV1, POST-TRAUMATIC STRESS DISORDER, AGE, LUNG CANCER, SMOKING, INCIDENT STROKE, PREVALENT RHEUMATOID ARTHRITIS (SELF-REPORT)	Autism spectrum disorder or schizophrenia
RGMV	All	cg16324526	chr9	134459345	RAPGEF1	-3.48e+00	6.32e-01	3.64e-08	???--		OpenSea	CROHN'S DISEASE, ATOPY, EOSINOPHILIA, SMOKING, PAPPA PROTEIN LEVELS (SEQID = 4148-49), RBL2 PROTEIN LEVELS (SEQID = 13565-2)	Cutaneous malignant melanoma,Nevus count or cutaneous melanoma,Cerebrospinal fluid **-synuclein levels,Kidney volume,Optic disc size,Gut microbiota (bacterial taxa, hurdle binary method)
RGMV	All	cg16969872	chr13	79968324	RBM26	1.93e+00	3.30e-01	4.54e-09	++-++	TRUE	OpenSea	CLEAR CELL RENAL CARCINOMA, SMOKING, M01299_TYROSINE, GESTATIONAL AGE, ALCOHOL CONSUMPTION PER DAY, TOBACCO SMOKING, TISSUE, ALCOHOL CONSUMPTION, HEALTHY EATING, MEDITERRANEAN DIET, AGE, CHOLESTEROL ESTERS TO TOTAL LIPIDS RATIO IN MEDIUM VLDL, CHOLESTEROL ESTERS TO TOTAL LIPIDS RATIO IN SMALL VLDL, RATIO OF 18:2 LINOLEIC ACID TO TOTAL FATTY ACIDS, RATIO OF MONOUNSATURATED FATTY ACIDS TO TOTAL FAT…	Body size at age 10,Body mass index (joint analysis main effects and smoking interaction),BMI (adjusted for smoking behaviour),Response to anti-TNF alpha therapy in inflammatory bowel disease,Adult body size,Systolic blood pressure,Metabolite levels,Hip circumference
RGMV	All	cg18369034	chr14	52733216	PTGDR	1.44e+00	2.64e-01	4.73e-08	++-++	TRUE	N_Shore	SMOKING, SEX, MATERNAL BODY MASS INDEX, NITROGEN DIOXIDE EXPOSURE, TISSUE, ALCOHOL CONSUMPTION, AGE	Fasting glucose
RGMV	All	cg18394552	chr5	159428643	LINC01845	-1.67e+00	3.02e-01	3.09e-08	-----	TRUE	OpenSea	GESTATIONAL AGE, SMOKING, ALCOHOL CONSUMPTION PER DAY, AGE 4 VS AGE 0, TISSUE, PERINATALLY ACQUIRED HIV, ALCOHOL CONSUMPTION, AGE, GLUTAMINE, PREVALENT RHEUMATOID ARTHRITIS (SELF-REPORT)	Systemic lupus erythematosus
RGMV	All	cg21757650	chr2	197292871	HECW2	-4.92e+00	8.83e-01	2.57e-08	???--		OpenSea		Heel bone mineral density,Hip circumference adjusted for BMI
RGMV	All	cg22959742	chr10	13913931	FRMD4A	-2.15e+00	3.40e-01	2.82e-10	--+--	TRUE	OpenSea	CROHN'S DISEASE, INFLAMMATORY BOWEL DISEASE, C-REACTIVE PROTEIN, CHRONIC KIDNEY DISEASE, SOLUBLE TUMOR NECROSIS FACTOR RECEPTOR 2, TISSUE, SMOKING, AGE, AGE*SEX, SEX	Hematocrit,Red blood cell count,Craniofacial microsomia,Alcohol consumption (max-drinks),Rapid automised naming of digits,Gut microbiota alpha diversity (PD_whole_tree index),Alzheimer's disease,Triglyceride levels x SSRI defined daily dose interaction in schizophrenia or bipolar disorder,Obstetric antiphospholipid syndrome,Daytime nap,Hemoglobin,Chronic obstructive pulmonary disease,Red cell dis…
RGMV	All	cg24859433	chr6	30720203	TUBB	3.52e+00	5.48e-01	1.24e-10	+++++	TRUE	OpenSea	SMOKING, M36098_4-VINYLPHENOL_SULFATE, GESTATIONAL AGE, ALCOHOL CONSUMPTION PER DAY, TOBACCO SMOKING, MATERNAL BODY MASS INDEX, EDUCATIONAL ATTAINMENT, NITROGEN DIOXIDE EXPOSURE, LUNG FUNCTION, TISSUE, FEV1 / FVC, ALL CAUSE MORTALITY, AGE, GESTATIONAL AGE, LUNG CANCER, SMOKING, INCIDENT STROKE, PREVALENT RHEUMATOID ARTHRITIS (SELF-REPORT), PREVALENT STROKE (SELF-REPORT)	Autism spectrum disorder or schizophrenia,Waist-hip index,Handedness (non-right-handed vs right-handed),Decreased fine motor function in Charcot-Marie-Tooth disease 1A (eating with utensils),Waist-to-hip ratio adjusted for BMI,Left-handedness,Left***right brain asymmetry
RGMV	All	cg25132241	chr14	92396859	FBLN5	-3.06e+00	5.60e-01	4.41e-08	-----	TRUE	OpenSea	RHEUMATOID ARTHRITIS, SMOKING, CROHN'S DISEASE, INFLAMMATORY BOWEL DISEASE, C-REACTIVE PROTEIN, SOLUBLE TUMOR NECROSIS FACTOR RECEPTOR 2, TISSUE, AGE, INCIDENT STROKE	Height,Hip circumference adjusted for BMI,Pulse pressure,Waist circumference adjusted for body mass index,Heel bone mineral density,HDL cholesterol levels x thiazide or thiazide-like diuretics use interaction,Gut microbiota (bacterial taxa, hurdle binary method),Diastolic blood pressure,Optic disc size,Major depressive disorder,Major depressive disorder x sex interaction
RGMV	All	cg27097450	chr11	87133383	TMEM135	-4.05e+00	7.49e-01	6.50e-08	???--		OpenSea		Corneal astigmatism,Heel bone mineral density,Heel bone mineral density variance,Bone properties (heel),Electrocardiogram morphology (amplitude at temporal datapoints),Fractures,Bone ultrasound measurement (broadband ultrasound attenuation),Bone ultrasound measurement (velocity of sound),Vertical cup-disc ratio (adjusted for vertical disc diameter),Calcaneus stiffness index,Vertical cup-disc rati…
GMasy	All	cg04067970	chr13	50964036	DLEU1	-3.97e-02	7.30e-03	4.51e-08	???--		OpenSea		Hip circumference adjusted for BMI,Waist-to-hip ratio adjusted for BMI,Type 2 diabetes,Height,Low hand grip strength (60 years and older) (EWGSOP),Hip index,Electrocardiogram morphology (amplitude at temporal datapoints),Waist-hip ratio,Waist-hip index,Appendicular lean mass,Eosinophil percentage of white cells,Monocyte percentage of white cells,HDL cholesterol levels,Urinary magnesium excretion,…

## Sheet: Table S5
Table S5	Differentially methylated regions (DMRs) identified from the EWAS meta-analysis results
Trait	DMR	n_probes	z_p	z_sidak_p	refGene_name	refGene_distance	refGene_feature	cpgIslandExt_name	cpgIslandExt_distance	cpgIslandExt_feature	DMR_cpglist	Trait.GWAS
LHCV	chr6:32118204-32118457	13	1.23e-16	3.713e-13	PRRT1	0	cds;intron+cds	CpG: 35	0	island	c("cg12320039", "cg15194163", "cg05714552", "cg05764839", "cg08123207", "cg19227031", "cg22849665", "cg11617964", "cg25845985", "cg22268510", "cg21398794", "cg13705391", "cg00254681")	Systolic blood pressure,Sarcoidosis (non-Lofgren's syndrome without extrapulmonary manifestations),Ulcerative colitis,Inflammatory bowel disease,IgG glycosylation,Epstein-Barr virus immune response (EBNA-1),Prostate cancer,Intraocular pressure,Autism spectrum disorder or schizophrenia,Waist-to-hip ratio adjusted for BMI,Hip circumference adjusted for BMI
LHCV	chr8:29210154-29211078	7	9.229e-16	8.133e-13	DUSP4	-1953	intergenic	CpG: 28	0	island	c("cg13635007", "cg11642681", "cg21073748", "cg18908258", "cg15944766", "cg00510870", "cg23435671")	Postoperative complication after cardiac surgery,Response to statin therapy,Prostate cancer,Spontaneous preterm birth (maternal effect),Gestational age at birth (maternal effect)
LHCV	chr6:26017619-26018185	8	5.198e-16	8.299e-13	H1-1	0	TSS+cds	CpG: 41	-2486	shore	c("cg08511651", "cg10146929", "cg11282676", "cg14703002", "cg23829024", "cg15741433", "cg05816193", "cg14652095")
LHCV	chr11:57415047-57416546	8	5.028e-15	2.82e-12	YPEL4	0	intron+exon+utr5;intron+utr5	CpG: 19	383	shore	c("cg08366864", "cg08136112", "cg03989792", "cg02972988", "cg00035505", "cg08634797", "cg06434864", "cg20249500", "cg17086626")	Schizophrenia,Neuroticism,Autism spectrum disorder or schizophrenia
LHCV	chr20:45980510-45981590	7	4.473e-15	3.479e-12	ZMYND8	0	intron+utr5;nc_intron+nc_exon;intron	CpG: 38	112399		c("cg11809928", "cg03642096", "cg14646311", "cg00506062", "cg25520710", "cg18638857", "cg10467021")	Caffeine consumption from coffee,Eosinophil counts,Eosinophil percentage of white cells,Parahippocampal gyrus volume,Daytime nap,Bipolar disorder,Metabolite levels,Response to protease inhibitor treatment in hepatitis c (bilirubin toxicity),Waist-to-hip ratio adjusted for BMI x sex x age interaction (4df test),Waist-to-hip ratio adjusted for BMI,Mean platelet volume,Waist-to-hip ratio adjusted fo…
LHCV	chr10:22623213-22624205	7	5.345e-14	4.555e-11	COMMD3-BMI1	2799	intergenic	CpG: 238	0	island	c("cg18537454", "cg10804656", "cg13327545", "cg12490835", "cg07351143", "cg21383487", "cg09432590")
LHCV	chr2:3704363-3704793	7	2.661e-14	5.243e-11	ALLC	-996	intergenic	CpG: 28	4898		c("cg06156640", "cg19825600", "cg19052272", "cg10645314", "cg00999904", "cg25251562", "cg21132587")	Childhood dental caries in primary teeth,Chronic kidney disease (reduced eGFR or end stage renal disease) in type 1 diabetes,Fasting glucose change,Chronotype,Morning person,Response to inhaled corticosteroid treatment in asthma (change in FEV1)
LHCV	chr17:76354621-76355288	6	2.985e-13	3.787e-10	SOCS3	0	intron+utr5+cds	CpG: 205	0	island	c("cg18181703", "cg11047325", "cg13343932", "cg10508317", "cg27637521", "cg10279487")	Asthma,Blood trace element (Se levels),Creatine kinase levels
LHCV	chr20:62679255-62679713	3	1.688e-12	3.119e-09	SOX18	0	utr3+cds	CpG: 179	0	island	c("cg01355392", "cg02231404", "cg22138735")	Refractive error,Cerebrospinal AB1-42 levels in normal cognition
LHCV	chr3:111717534-111718457	14	1.349e-11	1.237e-08	TAGLN3	0	TSS+intron+utr5+cds	CpG: 40	19391		c("cg11104313", "cg25183613", "cg19299034", "cg04671541", "cg14770958", "cg20925462", "cg08570199", "cg14098532", "cg13441378", "cg10053169", "cg19778003", "cg20126106", "cg18998911", "cg20941855")
LHCV	chr17:77924582-77924774	4	5.447e-12	2.401e-08	TBC1D16	0	TSS+exon+utr5;intron	CpG: 32	159	shore	c("cg07618085", "cg17295878", "cg23651872", "cg25798632")	Non-albumin protein levels,Serum total protein level,Albumin-globulin ratio,Mean reticulocyte volume
LHCV	chr22:29197712-29198005	5	1.052e-11	3.038e-08	XBP1	-1152	intergenic	CpG: 91	750	shore	c("cg21371498", "cg18940763", "cg05616465", "cg19333086", "cg23816136")	Hemoglobin levels,Serum alkaline phosphatase levels,Esophageal cancer (squamous cell),Mean arterial pressure,Heel bone mineral density,Esophageal squamous cell carcinoma,Pancreatic cancer
LHCV	chr7:102553045-102553618	7	2.201e-11	3.25e-08	FBXL13	0	intron+cds;nc_intron+nc_exon;TSS+intron+exon+utr5	CpG: 99	-161488		c("cg08636620", "cg02724472", "cg27481555", "cg20442697", "cg20485874", "cg19561297", "cg17083583")	Type 2 diabetes,Morning vs. evening chronotype,Chronotype,Blood pressure measurement (cold pressor test),Morning person,Alzheimer's disease
LHCV	chr3:122281881-122282157	4	1.198e-11	3.672e-08	PARP9	0	intron+utr5	CpG: 52	-845	shore	c("cg22930808", "cg08122652", "cg00959259", "cg07815522")	LDL cholesterol levels,Parkinson's disease,Major depressive disorder,Total cholesterol levels
LHCV	chr19:39466560-39467435	10	1.045e-10	1.011e-07	FBXO17	-178	intergenic	CpG: 53	157	shore	c("cg07180832", "cg15931823", "cg06244497", "cg02772240", "cg10443717", "cg10742957", "cg14206172", "cg06247012", "cg24010336", "cg08844745")	SAPHO syndrome
LHCV	chr6:32847377-32847845	18	7.316e-11	1.323e-07	LOC100294145	-14107	intergenic	CpG: 35	0	island	c("cg23465426", "cg16928551", "cg15713058", "cg23942884", "cg00063006", "cg22859054", "cg02269978", "cg24639679", "cg19628603", "cg00797104", "cg11060379", "cg17352045", "cg18942934", "cg13493635", "cg08873792", "cg01607625", "cg09318162", "cg16454316")	Asthma,Manic episodes in bipolar disorder,Autism spectrum disorder or schizophrenia,Lung cancer
LHCV	chr11:67207498-67208062	7	9.871e-11	1.481e-07	CORO1B	0	intron+cds	CpG: 26	3836		c("cg01525879", "cg01252023", "cg02222982", "cg27657924", "cg15512469", "cg25837813", "cg07622205")	HDL cholesterol levels,Refractive error,Non-response to citalopram or escitalopram and depression
LHCV	chr20:62406428-62406964	5	1.535e-10	2.423e-07	ZBTB46	0	intron	CpG: 61	0	island	c("cg14251267", "cg16737517", "cg18369516", "cg04630273", "cg12283398")	Type 2 diabetes (adjusted for BMI),Asthma,Processed meat consumption,Femoral neck bone mineral density and trunk fat mass adjusted by trunk lean mass,Trunk fat mass adjusted for trunk lean mass,Meat-related diet,Leukocyte telomere length,Asthma or allergic disease (pleiotropy),Allergic disease (asthma, hay fever or eczema),Marginal zone lymphoma or multiple sclerosis,Inflammatory bowel disease,Ul…
LHCV	chr6:31733889-31734580	14	2.077e-10	2.544e-07	VWA7	0	intron+cds	CpG: 68	25553		c("cg09630142", "cg02002586", "cg03560996", "cg12425321", "cg10158997", "cg05239811", "cg13187827", "cg19593741", "cg25264948", "cg10095777", "cg23287992", "cg00848392", "cg23526676", "cg25641533")	Asthma,Asthma (childhood onset),Asthma and major depressive disorder,Hemoglobin levels,Fasting plasma glucose,Platelet distribution width,Ulcerative colitis,Inflammatory bowel disease,Autism spectrum disorder or schizophrenia,Chronic obstructive pulmonary disease
LHCV	chr19:42070671-42071240	8	3.635e-10	5.406e-07	CEACAM21	0	intron+exon+utr5	CpG: 40	41970		c("cg22963705", "cg06710577", "cg04209573", "cg01265982", "cg10545142", "cg06729803", "cg24442609", "cg11700806")	Prostate cancer,Schizophrenia,Lung adenocarcinoma
LHCV	chr16:65635643-65636127	5	3.463e-10	6.054e-07	LINC00922	-25440	intergenic	CpG: 232	477979		c("cg07840518", "cg18265326", "cg09225336", "cg19420069", "cg11387709")	Cognitive ability, years of educational attainment or schizophrenia (pleiotropy),Gut microbiota alpha diversity (Chao1 index),Iron status biomarkers (ferritin levels),Western dietary pattern
LHCV	chr4:109090580-109091059	5	3.457e-10	6.106e-07	LEF1-AS1	0	nc_intron	CpG: 225	173	shore	c("cg10985479", "cg14627810", "cg06408078", "cg21600258", "cg01655427")	Height
LHCV	chr11:313120-313624	7	5.983e-10	1.004e-06	IFITM1	-415	intergenic	CpG: 74	1701	shore	c("cg04582010", "cg09026253", "cg11694510", "cg21433170", "cg10552523", "cg20566897", "cg01971407")
LHCV	chr6:131571435-131571669	4	3.077e-10	1.113e-06	AKAP7	0	TSS+exon+utr5;intron;nc_intron	CpG: 71	114278		c("cg12700074", "cg05712302", "cg17760295", "cg05915981")	Pulse pressure,Systolic blood pressure,Loneliness,Loneliness (MTAG),Estimated glomerular filtration rate,Creatinine levels,Glomerular filtration rate,Hip circumference adjusted for BMI
LHCV	chr17:4692162-4692377	4	4.48e-10	1.763e-06	GLTPD2	0	TSS+utr5+cds	CpG: 173	0	island	c("cg17351882", "cg07208649", "cg03704673", "cg11177833")	Blood protein levels,Sphingomyelin levels,Metabolite levels
LHCV	chr2:165811765-165812325	13	1.26e-09	1.903e-06	SLC38A11	0	TSS+exon+utr5	CpG: 137	112872		c("cg20485190", "cg05181354", "cg24777351", "cg03464655", "cg20641955", "cg16376155", "cg05339727", "cg05090759", "cg12301695", "cg12753297", "cg03702545", "cg04143809", "cg18460164")	Systolic blood pressure,Body mass index x sex x age interaction (4df test),Body mass index,Heschl's gyrus morphology,Waist-to-hip ratio adjusted for BMI x sex x age interaction (4df test),Waist-to-hip ratio adjusted for BMI,Body mass index (age>50),Waist-to-hip ratio adjusted for BMI (age <50),Waist-to-hip ratio adjusted for BMI (age >50),A body shape index,Hip index,Waist-hip index,Waist circumf…
LHCV	chr8:1765066-1765679	12	1.682e-09	2.322e-06	MIR596	0	nc_gene	CpG: 75	0	island	c("cg17937101", "cg20113820", "cg05650680", "cg25673948", "cg11998141", "cg09177567", "cg09899173", "cg12142501", "cg15821939", "cg16481961", "cg00790020", "cg23123017")
LHCV	chr15:89154058-89154196	3	6.533e-10	4.006e-06	MIR7-2	-859	intergenic	CpG: 100	4860		c("cg18824446", "cg09160955", "cg23176340")	Night sleep phenotypes
LHCV	chr17:27044685-27045323	15	3.992e-09	5.295e-06	RAB34	0	TSS+intron+utr5+cds;TSS+exon+utr5;TSS+intron+exon+utr5;TSS+utr5+cds	CpG: 95	0	island	c("cg18686527", "cg02530437", "cg02850487", "cg04146591", "cg19504123", "cg26472572", "cg01274742", "cg21237418", "cg08839210", "cg03452174", "cg22803868", "cg08032476", "cg04295815", "cg19982230", "cg02098463")	Urate levels in lean individuals
LHCV	chr17:46679135-46680006	6	5.787e-09	5.622e-06	HOXB-AS3	0	nc_intron+nc_exon;intron+utr5;nc_intron	CpG: 65	3546		c("cg14509967", "cg11207533", "cg02566861", "cg09983216", "cg07796575", "cg21816532")
LHCV	chr14:81421983-81422160	5	1.222e-09	5.843e-06	TSHR	0	utr5+cds	CpG: 25	422	shore	c("cg09076337", "cg16108059", "cg19563130", "cg09721659", "cg01682285")	Tourette syndrome,Thyroid stimulating hormone levels,Smooth-surface caries,Hair morphology,Optic nerve measurement (rim area),Uric acid levels,Visceral fat,Graves' disease,Male sexual orientation,Maximal oxygen uptake response,Obstetric antiphospholipid syndrome,Urinary albumin excretion
LHCV	chr3:21792248-21793157	10	1.064e-08	9.907e-06	ZNF385D	0	TSS+intron+utr5+cds	CpG: 86	-620335		c("cg17024919", "cg18267381", "cg18503679", "cg00485194", "cg26077378", "cg08023500", "cg14550518", "cg21436456", "cg00687135", "cg15160624")	Acute graft versus host disease in bone marrow transplantation (recipient effect),Optic disc size,White matter hyperintensity volume x hypertension interaction (2df),White matter hyperintensity volume (adjusted for hypertension),White matter hyperintensity volume,Word spelling,Ceramide levels,Caudal anterior-cingulate cortex volume,Post bronchodilator FEV1/FVC ratio,Carotid plaque burden,Daytime …
LHCV	chr13:28896815-28897421	4	7.139e-09	9.968e-06	FLT1	0	intron+cds	CpG: 200	-170367		c("cg21757266", "cg26544530", "cg07574645", "cg09084461")	Refractive error,Triglyceride levels,Acute respiratory distress syndrome in sepsis,Spherical equivalent or myopia (age of diagnosis),Myocardial infarction,Coronary artery disease,Coronary artery disease (myocardial infarction, percutaneous transluminal coronary angioplasty, coronary artery bypass grafting, angina or chromic ischemic heart disease),Cognitive performance,Coronary heart disease,Appe…
LHCV	chr7:21209165-21209509	3	4.145e-09	1.02e-05	LINC01162	147394	intergenic	CpG: 106	-257137		c("cg00684125", "cg24803391", "cg16448636")	Type 2 diabetes or prostate cancer (pleiotropy)
LHCV	chr20:42573910-42574362	6	6.241e-09	1.168e-05	TOX2	0	intron;intron+utr5	CpG: 172	28773		c("cg26947919", "cg18138498", "cg26126740", "cg02004723", "cg02040836", "cg26365090")	Refractive error,Multiple sclerosis,Eosinophil counts,Attention deficit hyperactivity disorder (inattention symptoms),Eosinophil percentage of white cells,Mean corpuscular hemoglobin,Colorectal cancer,Mean spheric corpuscular volume,Neutrophil count,Red blood cell count,Conduct disorder (symptom count),Post bronchodilator FEV1/FVC ratio in COPD,White blood cell count,Mean corpuscular volume
LHCV	chr9:137298339-137298390	4	7.076e-10	1.174e-05	RXRA	0	intron	CpG: 21	-800	shore	c("cg03413738", "cg01063003", "cg10984912", "cg09585734")	Refractive error,Central corneal thickness,Intelligence,Corneal structure,Crohn's disease (need for surgery),Adverse response to chemotherapy (neutropenia/leucopenia) (paclitaxel + carboplatin),Keratoconus,Intraocular pressure,Blood pressure,Waist-to-hip ratio adjusted for BMI x sex interaction
LHCV	chr6:159083790-159084057	4	3.943e-09	1.25e-05	SYTL3	0	exon+utr5;intron+exon+utr5	CpG: 73	17996		c("cg25933167", "cg10296205", "cg09031737", "cg25643154")	Peripheral artery disease (borderline),Refractive error,Neuritic plaque,Lipoprotein (a) levels
LHCV	chr11:315102-315262	3	2.686e-09	1.42e-05	IFITM1	0	utr3+cds	CpG: 90	-477	shore	c("cg23570810", "cg21686213", "cg03038262")
LHCV	chr4:108993543-108993704	2	2.795e-09	1.469e-05	LEF1	0	intron	CpG: 72	82173		c("cg00471262", "cg17796318")	Systolic blood pressure,Blond vs. brown/black hair color,Multiple sclerosis,Chronic lymphocytic leukemia,Airflow obstruction,Systemic lupus erythematosus,Metabolic traits,Diastolic blood pressure,Tooth agenesis (mandibular second premolars),Medication use (calcium channel blockers)
LHCV	chr1:153958792-153959086	7	5.248e-09	1.51e-05	RAB13	0	nc_exon;TSS+exon+utr5	CpG: 26	-4141		c("cg18430478", "cg26008365", "cg02537603", "cg00205485", "cg24779843", "cg26336059", "cg16915794")	Fish- and plant-related diet,Cooked vegetable consumption,Fruit consumption,Cortical thickness (min-P),Cortical thickness (MOSTest),Brain morphology (min-P),Cortical surface area (min-P),Subcortical volume (min-P),Brain morphology (MOSTest),Cortical surface area (MOSTest),Subcortical volume (MOSTest)
LHCV	chr2:129659316-129659946	5	1.227e-08	1.649e-05	LOC101927881	33015	intergenic	CpG: 21;CpG: 20	0;0	island;island	c("cg06829154", "cg12948059", "cg04855401", "cg18478731", "cg11942181")
LHCV	chr5:95902904-95903026	2	2.688e-09	1.864e-05	LOC101929710	0	nc_intron	CpG: 116	-94691		c("cg26456719", "cg15049092")	Heel bone mineral density,Aspartate aminotransferase levels in non-alcoholic fatty liver disease,Body mass index,Fasting blood glucose,Major depressive disorder x sex interaction
LHCV	chr6:166970252-166970727	3	1.131e-08	2.014e-05	RPS6KA2	0	intron	CpG: 21	-61603		c("cg17501210", "cg05966420", "cg11387340")	Bipolar disorder,Bipolar I disorder,Urinary metabolite levels in chronic kidney disease,Caf**-au-lait macule number in neurofibromatosis type1,Macrovascular complications in type 2 diabetes,Smooth-surface caries,Dental caries,Waist circumference,Inflammatory bowel disease,3-month functional outcome in ischaemic stroke (modified Rankin score),Blood pressure (smoking interaction),Pre-treatment vira…
LHCV	chr16:8806359-8807043	14	1.772e-08	2.191e-05	ABAT	0	TSS+exon+utr5;intron+utr5	CpG: 45	37740		c("cg07336964", "cg01881182", "cg16586594", "cg26778345", "cg17118435", "cg08241330", "cg08834902", "cg00231389", "cg00220102", "cg04332619", "cg01221157", "cg10292855", "cg05372963", "cg26915924")	Bronchopulmonary dysplasia in preterm infants,Anger,Menopause (age at onset),Response to opioid analgesics in cancer (pain decrease)
LHCV	chr19:46147148-46147562	6	1.214e-08	2.482e-05	EML2	0	nc_intron;intron	CpG: 61	1517	shore	c("cg03826366", "cg24999870", "cg01691686", "cg15591645", "cg00859314", "cg15737090")	Fruit consumption,Type 2 diabetes,Subcutaneous adipose tissue,Hemoglobin A1c levels
LHCV	chr13:31480128-31480335	6	6.498e-09	2.656e-05	TEX26-AS1	0	nc_intron	CpG: 85	0	island	c("cg08756033", "cg25226285", "cg01411823", "cg24690437", "cg11126134", "cg24891133")	Cognitive function,3-month functional outcome in non-lacunar ischaemic stroke (modified Rankin score)
LHCV	chr3:40428506-40428986	9	1.651e-08	2.911e-05	ENTPD3	0	TSS+intron+exon+utr5	CpG: 32	0	island	c("cg14818391", "cg17200465", "cg04652603", "cg00656387", "cg13409248", "cg10755058", "cg15514087", "cg18306943", "cg02782426")	Eosinophil percentage of white cells,Neuroticism
LHCV	chr19:39523158-39523626	8	1.635e-08	2.956e-05	FBXO27	0	TSS+exon+utr5	CpG: 82	0	island	c("cg02197293", "cg21849790", "cg08404221", "cg19318209", "cg06957349", "cg19767709", "cg24068229", "cg02992311")
LHCV	chr3:160475035-160475336	5	1.128e-08	3.172e-05	PPM1L	0	intron	CpG: 178	548	shore	c("cg04132452", "cg04056576", "cg22132509", "cg01357135", "cg02470874")	Post bronchodilator FEV1/FVC ratio,Kawasaki disease,Malaria,Morning person,Metabolite levels,Response to methotrexate in rheumatoid arthritis,Post bronchodilator FEV1,Post bronchodilator FEV1/FVC ratio in COPD
LHCV	chr1:236046939-236047034	3	3.576e-09	3.185e-05	LYST	0	TSS+exon+utr5;nc_exon	CpG: 105	16342		c("cg02829654", "cg09626225", "cg12167564")	Basophil percentage of white cells,Systemic lupus erythematosus,Lymphocyte count,Post bronchodilator FEV1/FVC ratio
LHCV	chr1:149672796-149673689	4	3.671e-08	3.478e-05	LINC01145	0	nc_exon;nc_intron;nc_intron	CpG: 94	0	island	c("cg22308014", "cg05024121", "cg06204799", "cg06741726")
LHCV	chr16:50647607-50647798	3	9.771e-09	4.329e-05	NKD1	0	intron	CpG: 49	33906		c("cg02816049", "cg04412156", "cg18215677")	Crohn's disease,Inflammatory bowel disease,Systolic blood pressure
LHCV	chr12:48690689-48691036	4	1.785e-08	4.352e-05	H1-7	-31726	intergenic	CpG: 55	-32287		c("cg18878907", "cg06600725", "cg13904562", "cg13952159")
LHCV	chr5:149111749-149112344	6	3.252e-08	4.624e-05	PPARGC1B	0	intron	CpG: 212	0	island	c("cg13593479", "cg18604199", "cg27200158", "cg09970855", "cg09865068", "cg10230957")	HDL cholesterol levels,Cutaneous malignant melanoma,Apolipoprotein A1 levels,Low tan response,Freckles,Age spots,Nontraumatic osteonecrosis of the femoral head,Electrocardiographic traits (multivariate),Deep white matter hyperintensities,Keratinocyte cancer (MTAG),Nevus count or cutaneous melanoma,Nevus count,Basal cell carcinoma,Tanning,Obesity-related traits,Vitiligo,Facial pigmentation measure…
LHCV	chr20:55968146-55968294	3	8.716e-09	4.983e-05	RBM38	0	intron	CpG: 75	1182	shore	c("cg16808301", "cg17589597", "cg09696044")	High light scatter reticulocyte percentage of red cells,Immature fraction of reticulocytes,High light scatter reticulocyte count,Mean corpuscular hemoglobin,Mean corpuscular volume,Reticulocyte count,Reticulocyte fraction of red cells,Response to statin therapy,Neutrophil count,Mean reticulocyte volume,Glycated hemoglobin levels,Type 2 diabetes,Red blood cell traits,Mean platelet volume,Haemorrho…
LHCV	chr2:74729100-74729710	8	3.707e-08	5.143e-05	LBX2	0	intron	CpG: 131	0	island	c("cg11985480", "cg17105139", "cg08355260", "cg10855681", "cg06768010", "cg10738368", "cg03270710", "cg01295339")
LHCV	chr6:127835750-127836159	5	2.735e-08	5.658e-05	SOGA3	0	intron+cds	CpG: 31	0	island	c("cg09644065", "cg01047555", "cg13612083", "cg12462816", "cg16001722")	Heel bone mineral density,Type 2 diabetes,Urinary albumin-to-creatinine ratio in non-diabetics,Asthma,Waist-to-hip ratio adjusted for BMI x sex x age interaction (4df test),Waist-to-hip ratio adjusted for BMI,Waist-to-hip ratio adjusted for BMI (age <50),Waist-to-hip ratio adjusted for BMI (age >50),Hip index,Waist-hip index,Waist circumference adjusted for body mass index
LHCV	chr19:48291892-48292272	3	2.942e-08	6.551e-05	SELENOW	3953	intergenic	CpG: 69	9541		c("cg08062407", "cg12540689", "cg13716143")
LHCV	chr10:102821427-102822002	7	4.461e-08	6.565e-05	KAZALD1	0	nc_intron+nc_exon;TSS+intron+exon+utr5	CpG: 173	0	island	c("cg07638935", "cg23534216", "cg26605164", "cg08227353", "cg12060422", "cg15302379", "cg13269555")	Regular attendance at a pub or social club,Refractive error,Spherical equivalent or myopia (age of diagnosis),Low myopia vs hyperopia,Intraocular pressure
LHCV	chr1:54750597-54751035	4	3.655e-08	7.062e-05	SSBP3	0	intron	CpG: 27	26578		c("cg09354961", "cg09101619", "cg11816048", "cg25884427")	TPE interval (resting),Triglyceride levels,T wave morphology restitution during recovery from exercise,T wave morphology restitution during recovery from exercise (MTAG),Refractive error,PR interval,Body size at age 10,Brain morphology (MOSTest),Subcortical volume (MOSTest),Cortical surface area (MOSTest),Cortical thickness (min-P),Cortical thickness (MOSTest),Brain morphology (min-P),Subcortical…
LHCV	chr1:147781827-147782558	7	7.536e-08	8.723e-05	NBPF19	0	intron	CpG: 32	0	island	c("cg18140268", "cg19265480", "cg23206461", "cg13392957", "cg13067553", "cg03242265", "cg01946451")	Serum uric acid levels
LHCV	chr8:119122430-119122878	3	5.166e-08	9.756e-05	EXT1	0	cds	CpG: 61	-1096	shore	c("cg05313153", "cg20500085", "cg21602557")	Household income (MTAG),Adult body size,General cognitive ability,Systolic blood pressure x smoking status (current vs non-current) interaction (1df test),Systolic blood pressure x smoking status (current vs non-current) interaction (2df test),Height,Obesity-related traits,White blood cell count (basophil),Common carotid intima-media thickness in HIV infection,Common carotid intima-media thicknes…
LHCV	chr4:89378894-89379156	4	3.518e-08	0.0001136	HERC5	0	intron	CpG: 91	0	island	c("cg08750951", "cg09053843", "cg24922246", "cg02215171")	Pulmonary function decline,Waist-to-hip ratio adjusted for BMI x sex x age interaction (4df test),Waist-to-hip ratio adjusted for BMI,Waist-to-hip ratio adjusted for BMI (age <50)
LHCV	chr19:3387811-3388321	4	7.907e-08	0.0001312	NFIC	0	intron	CpG: 23	0	island	c("cg24199203", "cg08217545", "cg22603569", "cg00518009")	Height,Automobile speeding propensity,HDL cholesterol levels,Youthful appearance (self-reported),Apolipoprotein A1 levels,Heel bone mineral density,High light scatter reticulocyte count,Nevus count or cutaneous melanoma,Alzheimer's disease (APOE e4 interaction),Hip circumference,Serum urate levels in chronic kidney disease,Appendicular lean mass,Plateletcrit,Monocyte count,Weight,Hip circumferenc…
LHCV	chr11:117747874-117748236	9	5.947e-08	0.000139	FXYD6	0	TSS+intron+exon+utr5	CpG: 59	157	shore	c("cg22476084", "cg20328588", "cg20652899", "cg05360242", "cg15101392", "cg10372188", "cg03821689", "cg09608949", "cg09582200")	Hippocampal volume in Alzheimer's disease dementia,Myopia
LHCV	chr2:118942638-118943184	5	9.044e-08	0.0001401	THORLNC	0	nc_intron+nc_exon	CpG: 41	-639	shore	c("cg01528913", "cg03217115", "cg27637303", "cg26480889", "cg20802255")
LHCV	chr3:9958443-9958869	5	7.066e-08	0.0001403	IL17RC	0	TSS+exon+utr5;nc_exon	CpG: 95	779	shore	c("cg23183100", "cg21688248", "cg26501048", "cg22585927", "cg13363829")	Appendicular lean mass
LHCV	chr17:41631821-41632391	2	1.225e-07	0.0001818	ETV4	-8113	intergenic	CpG: 127	7656		c("cg12526894", "cg02478731")
LHCV	chr1:50573970-50574591	9	1.409e-07	0.0001919	ELAVL4	0	TSS+exon+utr5;intron	CpG: 71	59650		c("cg24518017", "cg05894355", "cg06329447", "cg25217583", "cg20357101", "cg08538032", "cg26227005", "cg09784523", "cg08106706")	BMI (adjusted for smoking behaviour),Body mass index (joint analysis main effects and smoking interaction),Smoking status (ever vs never smokers),Male-pattern baldness,Alcohol consumption,Tea consumption,Body mass index,Obesity-related traits,Schizophrenia
LHCV	chr3:72149324-72149600	4	6.619e-08	0.0002029	LINC00877	0	nc_exon	CpG: 63	314671		c("cg03652525", "cg20852250", "cg15135047", "cg26882827")	Eosinophil counts,Eosinophil percentage of white cells,High light scatter reticulocyte percentage of red cells,High light scatter reticulocyte count,Immature fraction of reticulocytes,Reticulocyte count,Reticulocyte fraction of red cells
LHCV	chr8:134261857-134262129	5	6.563e-08	0.0002041	NDRG1	0	intron	CpG: 149	-46199		c("cg16551513", "cg00209129", "cg01751057", "cg16121816", "cg22286425")	Nontyphoidal Salmonella bacteraemia,Post-traumatic stress disorder (asjusted for relatedness),Left-handedness,Estimated glomerular filtration rate
LHCV	chr3:49459855-49460177	9	7.986e-08	0.0002098	AMT	0	TSS+utr5+cds;exon+utr3;nc_exon	CpG: 35	-6301		c("cg20191453", "cg21926782", "cg05924489", "cg02251567", "cg00032956", "cg14184400", "cg15246085", "cg25021247", "cg17877071")	Regular attendance at a religious group,Fasting glucose,Cortical surface area (MOSTest),Subcortical volume (min-P),Brain morphology (MOSTest),Subcortical volume (MOSTest),Brain morphology (min-P),Depressive symptom (depressed mood) (binary trait),Depressive symptoms (binary sum-score),Crohn's disease,Ulcerative colitis,Inflammatory bowel disease,Coronary artery disease,Cognitive function,Gut micr…
LHCV	chr11:73737057-73737124	2	1.935e-08	0.0002443	C2CD3	0	intron	CpG: 95	42255		c("cg24009328", "cg01117339")
LHCV	chr19:35819775-35820181	6	1.203e-07	0.0002508	CD22	0	TSS+intron+exon+utr5	CpG: 33	18744		c("cg15001615", "cg15743985", "cg24750752", "cg25360761", "cg19977428", "cg03574571")	Red cell distribution width
LHCV	chr4:150998949-150999547	10	1.835e-07	0.0002597	DCLK2	-49	intergenic	CpG: 152	0	island	c("cg26657550", "cg22825269", "cg20248790", "cg05561193", "cg22606658", "cg16285942", "cg26822802", "cg04342176", "cg03549682", "cg00229245")	Leukocyte telomere length,HDL cholesterol levels,Rosacea symptom severity,Visceral adipose tissue adjusted for BMI,Coronary artery disease,Myocardial infarction,Response to selective serotonin reuptake inhibitors and depression,Psychological resilience (self-assessed),Social autistic-like traits,Alcohol use disorder (consumption score)
LHCV	chr10:104196206-104196541	5	1.096e-07	0.0002768	MIR146B	0	nc_gene	CpG: 45	3679		c("cg05251190", "cg05858126", "cg15857661", "cg13442016", "cg08101174")	General cognitive ability,Prostate cancer,Social autistic-like traits,Waist-to-hip ratio adjusted for BMI x sex x age interaction (4df test),Waist-to-hip ratio adjusted for BMI,Waist-to-hip ratio adjusted for BMI (age >50),Offspring birth weight
LHCV	chr12:133133512-133133572	2	2.03e-08	0.0002862	FBRSL1	0	intron	CpG: 35	1355	shore	c("cg24906420", "cg19637821")	Height,Parkinson's disease or first degree relation to individual with Parkinson's disease,Type 2 diabetes,Low density lipoprotein cholesterol levels,Apolipoprotein A1 levels,Prostate cancer (early onset),Prostate cancer,Calcific aortic valve stenosis,Hematocrit,Hemoglobin,Coronary artery disease and triglyceride levels (multivariate analysis),Systemic lupus erythematosus,Red blood cell count,Atr…
LHCV	chr7:130130122-130130383	7	9.01e-08	0.0002921	MEST	0	intron+utr5;nc_intron	CpG: 177	-356	shore	c("cg10473158", "cg05222671", "cg10767216", "cg15068552", "cg17347253", "cg02756856", "cg26275543")	Waist-to-hip ratio adjusted for BMI x sex x age interaction (4df test),Waist-to-hip ratio adjusted for BMI (age >50)
LHCV	chr8:98610472-98610787	3	1.188e-07	0.0003192	MTDH	-45624	intergenic	CpG: 15	-25907		c("cg04264433", "cg26346210", "cg16721359")	Sweet taste preference,Red cell distribution width,Migraine,Mean corpuscular hemoglobin,Nicotine metabolite ratio in current smokers,Plasma parathyroid hormone levels,Mean corpuscular hemoglobin concentration,Mean corpuscular volume
LHCV	chr8:27468684-27469338	9	2.545e-07	0.0003292	CLU	0	nc_intron+nc_exon;nc_exon;intron+utr5	CpG: 46	-2616	shore	c("cg08594681", "cg21867571", "cg10734892", "cg22313574", "cg14917244", "cg12489601", "cg12729838", "cg11783834", "cg13488078")	Smoking behaviour (cigarettes smoked per day),Smoking status (ever vs never smokers),Refractive error,Smoking initiation,Alzheimer's disease or fasting insulin levels (pleiotropy),Spherical equivalent or myopia (age of diagnosis),Alzheimer's disease or family history of Alzheimer's disease,Family history of Alzheimer's disease,Alzheimer's disease,Alzheimer's disease (late onset),Panic disorder,Sc…
LHCV	chr12:3011514-3011741	2	9.071e-08	0.0003381	TULP3	0	intron	CpG: 101	10876		c("cg22898516", "cg20467195")	Mean corpuscular hemoglobin,Mean reticulocyte volume,Mean corpuscular volume,Mean spheric corpuscular volume
LHCV	chr5:140700259-140700676	13	1.731e-07	0.0003511	TAF7	0	TSS+exon	CpG: 54	0	island	c("cg19311812", "cg24717875", "cg15028904", "cg25694647", "cg20560182", "cg19218029", "cg13156863", "cg24830062", "cg15351446", "cg16019898", "cg18145047", "cg06284322", "cg26086899")	Refractive error,Mean platelet volume
LHCV	chr3:129513276-129513427	3	6.439e-08	0.0003608	TMCC1	0	intron;exon+utr5	CpG: 106	-98493		c("cg21032462", "cg17250878", "cg04208434")	Height,Type 2 diabetes,Waist-to-hip ratio adjusted for BMI x sex x age interaction (4df test),Waist-to-hip ratio adjusted for BMI,Waist-to-hip ratio adjusted for BMI (age >50),Hip index,A body shape index,Waist-hip index,Hip circumference adjusted for BMI,Waist circumference adjusted for body mass index
LHCV	chr1:174843523-174843971	7	1.926e-07	0.0003637	RABGAP1L	0	nc_intron;intron;TSS+intron+exon+utr5;intron+utr5	CpG: 112	-124519		c("cg20535312", "cg18489118", "cg27212156", "cg02482603", "cg11480314", "cg05702218", "cg04858586")	Caffeine consumption from tea,Tea consumption,Adult body size,Cerebrospinal fluid t-tau:AB1-42 ratio,Systemic lupus erythematosus,Neutrophil count,Daytime nap,Chronotype,White blood cell count,Medication use (anilides)
LHCV	chr2:160472940-160473496	6	2.391e-07	0.0003638	LOC643072	0	nc_exon;TSS+exon+utr5	CpG: 60	204	shore	c("cg21319458", "cg15883329", "cg19903071", "cg08001909", "cg17503977", "cg27501190")	Tourette syndrome
LHCV	chr6:31804078-31804609	7	2.394e-07	0.0003814	SNHG32	0	nc_intron+nc_exon;nc_intron	CpG: 21	1255	shore	c("cg13541527", "cg20109054", "cg17183362", "cg05789250", "cg04736217", "cg09427809", "cg26821115")
LHCV	chr17:4804104-4804674	4	2.597e-07	0.0003854	C17orf107	0	exon+utr3;intron+cds	CpG: 227	0	island	c("cg06444025", "cg01726265", "cg00744351", "cg10553748")	Body mass index
LHCV	chr3:184475074-184475380	3	1.553e-07	0.0004294	LINC02069	0	nc_exon	CpG: 59	45167		c("cg13744039", "cg15350314", "cg13846787")
LHCV	chr3:33700962-33701223	7	1.404e-07	0.0004551	CLASP2	0	intron	CpG: 86	-57983		c("cg21424270", "cg16618226", "cg12007634", "cg21553436", "cg06761398", "cg00744866", "cg16136926")	Metabolite levels
LHCV	chr5:73423472-73423657	2	1.08e-07	0.0004939	LINC01335	178577	intergenic	CpG: 89	500945		c("cg12480074", "cg27404061")	Heel bone mineral density,Vaginal microbiome composition (Shannon diversity index)
LHCV	chr6:28058715-28059208	10	2.935e-07	0.0005036	ZSCAN12P1	0	nc_exon	CpG: 43	-13256		c("cg17472120", "cg09156207", "cg11517269", "cg12623302", "cg18105139", "cg17849569", "cg02631126", "cg01354632", "cg12740337", "cg06952873")	Asthma and major depressive disorder,Autism spectrum disorder or schizophrenia,Lung cancer,Lung cancer in ever smokers
LHCV	chr6:143999465-143999715	4	1.49e-07	0.0005042	PHACTR2	0	intron	CpG: 43	0	island	c("cg00509431", "cg04721116", "cg20865323", "cg22707529")	Perceived sweetness of sucrose,Obesity-related traits,Erectile dysfunction in type 1 diabetes,Inflammatory bowel disease,3-month functional outcome in non-lacunar ischaemic stroke (modified Rankin score),Lung Cancer (DNA repair capacity)
LHCV	chr2:223185496-223185848	7	2.42e-07	0.0005815	CT75	0	nc_intron+nc_exon;nc_intron;nc_exon	CpG: 197	28	shore	c("cg07875261", "cg10477345", "cg15806809", "cg22809407", "cg15595588", "cg03190371", "cg19375530")
LHCV	chr22:30804749-30805217	6	3.349e-07	0.0006054	SEC14L2	0	intron+cds	CpG: 43	11437		c("cg15752927", "cg22567728", "cg02969415", "cg17385190", "cg14202244", "cg12206899")	Plateletcrit,Breast size
LHCV	chr3:71804002-71804142	6	1.04e-07	0.0006282	GPR27	0	cds	CpG: 193	0	island	c("cg17123508", "cg20863339", "cg22315533", "cg26802641", "cg13026730", "cg04087740")
LHCV	chr12:133424221-133424805	8	4.716e-07	0.0006831	CHFR	0	intron+cds	CpG: 48	-5120		c("cg21232015", "cg02519218", "cg18451156", "cg20066677", "cg17308981", "cg24532476", "cg09120938", "cg17445453")	Smoking status (ever vs never smokers),Height,Refractive error,Systolic blood pressure x quantitative lifestyle risk score interaction (1df test),Systolic blood pressure x quantitative lifestyle risk score interaction (2df test),Smoking initiation (ever regular vs never regular),Mean corpuscular hemoglobin,Cognitive function,Mean corpuscular volume
LHCV	chr1:248903100-248903467	7	3.004e-07	0.0006923	LYPD8	0	TSS+cds	CpG: 49	47630		c("cg23230830", "cg02193032", "cg10645483", "cg04024799", "cg03541887", "cg10402995", "cg01878406")
LHCV	chr5:137674808-137675076	4	2.338e-07	0.0007381	FAM53C	0	intron+utr5	CpG: 77	480	shore	c("cg21656706", "cg06763443", "cg04728805", "cg04198187")	Bipolar disorder,Bipolar I disorder,Response to radiotherapy in prostate cancer (toxicity, urinary frequency),Schizophrenia,Autism spectrum disorder or schizophrenia,Anorexia nervosa, attention-deficit/hyperactivity disorder, autism spectrum disorder, bipolar disorder, major depression, obsessive-compulsive disorder, schizophrenia, or Tourette syndrome (pleiotropy)
LHCV	chr22:30970532-30970729	2	2.024e-07	0.000869	GAL3ST1	0	TSS+exon+utr5	CpG: 54	-16876		c("cg07274898", "cg27102378")	Brain morphology (MOSTest),Creutzfeldt-Jakob disease (sporadic),A body shape index
LHCV	chr12:1702116-1702394	4	2.87e-07	0.0008732	FBXL14	0	cds	CpG: 120	-244	shore	c("cg17150898", "cg13513622", "cg18448782", "cg19809562")	Forehead morphology
LHCV	chr17:40274524-40274811	7	3.212e-07	0.0009465	HSPB9	-10	intergenic	CpG: 64	0	island	c("cg26916966", "cg01501896", "cg16208084", "cg26934993", "cg08880849", "cg07168142", "cg00582337")	Coronary artery disease,Vitiligo,Monocyte count
LHCV	chr22:45072724-45073165	9	5.485e-07	0.001052	PRR5	0	intron+exon+utr5;TSS+intron+exon+utr5;intron+utr5	CpG: 71	7632		c("cg06849477", "cg20225593", "cg18002364", "cg17927246", "cg20255723", "cg16623710", "cg24054871", "cg04607412", "cg12716832")	Electroencephalographic traits in alcoholism,Binge eating behaviour in bipolar disorder
LHCV	chr7:37473425-37473895	3	6.403e-07	0.001152	ELMO1	0	intron+utr5	CpG: 135	-13459		c("cg13889692", "cg21768424", "cg23496403")	Body fat mass,Height,Multiple sclerosis,Eosinophil counts,Autoimmune thyroid disease,Eosinophil percentage of white cells,PR interval,Lymphocyte count,Psoriasis,Sum eosinophil basophil counts,Neutrophil percentage of granulocytes,Platelet distribution width,Eosinophil percentage of granulocytes,Response to treatment for acute lymphoblastic leukemia,Type 2 diabetes nephropathy,Breast size,Celiac d…
LHCV	chr22:38627184-38627344	4	2.212e-07	0.001169	TMEM184B	0	intron+cds	CpG: 62	16356		c("cg06390490", "cg22197811", "cg08350219", "cg18308338")	Refractive error,Mammographic density (dense area),Percent mammographic density,Waist circumference adjusted for body mass index,A body shape index
LHCV	chr7:40026957-40027398	5	6.281e-07	0.001204	CDK13	0	intron+cds	CpG: 255	35345		c("cg02626076", "cg19451873", "cg18524319", "cg17413540", "cg02035448")	Lymphocyte count,Serum uric acid levels in response to allopurinol in gout,Lymphocyte percentage of white cells,Neutrophil percentage of white cells,Plateletcrit
LHCV	chr14:24550845-24551212	6	5.661e-07	0.001304	NRL	0	intron	CpG: 92	0	island	c("cg23915314", "cg08252855", "cg12573549", "cg25770783", "cg07606234", "cg08277444")	Liver fibrosis and steatohepatitis severity (MRI cT1 measure),Attention deficit hyperactivity disorder symptom score,Post bronchodilator FEV1/FVC ratio
LHCV	chr1:212002970-212003113	4	2.305e-07	0.001363	LPGAT1	0	intron;exon+utr5;intron+utr5;nc_exon	CpG: 89	-318	shore	c("cg07569918", "cg23588204", "cg16419533", "cg05146057")	Stearic acid (18:0) levels,Major depressive disorder (unexposed to adversity),Mean reticulocyte volume
LHCV	chr5:95197383-95197476	3	1.652e-07	0.001502	LINC01554	1547	intergenic	CpG: 23	26528		c("cg03164073", "cg17760500", "cg04550371")
LHCV	chr6:111852105-111852130	2	4.676e-08	0.001581	TRAF3IP2-AS1	0	nc_intron	CpG: 178	46596		c("cg13716776", "cg14390644")	Depressive episodes in bipolar disorder,Depressive and manic episodes in bipolar disorder
LHCV	chr1:2164542-2164602	2	1.196e-07	0.001686	SKI	0	intron	CpG: 238	3369		c("cg02058628", "cg19404444")	PR interval,Alanine aminotransferase levels,Myocardial infarction,Platelet distribution width,Coronary artery disease,Appendicular lean mass,Plateletcrit,Systolic blood pressure,Liver enzyme levels (alanine transaminase),Body mass index,Urate levels,Platelet count
LHCV	chr1:55246867-55247408	5	1.115e-06	0.001742	TTC22	0	utr3+cds	CpG: 88	0	island	c("cg15089077", "cg24550149", "cg19022697", "cg15645660", "cg11949335")
LHCV	chr19:49243791-49244126	5	7.139e-07	0.001802	IZUMO1	0	exon+utr3;TSS+exon+utr5	CpG: 108	829	shore	c("cg24523392", "cg05432996", "cg10347828", "cg17773655", "cg09810593")	Fish- and plant-related diet,Processed meat consumption,Cooked vegetable consumption,Fruit consumption,Meat-related diet,Pork consumption,Oily fish consumption,Non-oily fish consumption,Alcohol consumption,Blood urea nitrogen levels,Alcohol consumption (drinks per week),Inflammatory bowel disease,Crohn's disease,Retinal vascular caliber,Bipolar disorder,Glomerular filtration rate (creatinine),Alc…
LHCV	chr6:29454557-29454954	7	8.614e-07	0.001834	MAS1L	0	cds	CpG: 80	-66156		c("cg13305823", "cg12423733", "cg20103692", "cg25730428", "cg09083279", "cg26371172", "cg25798600")	Fish- and plant-related diet,Refractive error,Subcortical volume (MOSTest),Brain morphology (MOSTest),Estimated glomerular filtration rate in non-diabetics,Sarcoidosis (Lofgren's syndrome vs non-Lofgren's syndrome),Cutaneous lupus erythematosus,Autism spectrum disorder or schizophrenia
LHCV	chr14:91711676-91711930	2	6.156e-07	0.002049	GPR68	0	intron+utr5	CpG: 93	-7646		c("cg09609957", "cg15512958")	Proportion of activated microglia (inferior temporal cortex),Daytime sleep phenotypes,Waist-to-hip ratio adjusted for BMI x sex x age interaction (4df test),Waist-to-hip ratio adjusted for BMI
LHCV	chr3:53700141-53700276	4	3.436e-07	0.002151	CACNA1D	0	intron	CpG: 61	-157116		c("cg15417641", "cg00336149", "cg21188533", "cg13411554")	Visceral adipose tissue/subcutaneous adipose tissue ratio,Height,Diastolic blood pressure,General risk tolerance (MTAG),Systolic blood pressure,Refractive error,Spherical equivalent or myopia (age of diagnosis),PR interval,Body size at age 10,Age at first sexual intercourse,Insomnia,Mean arterial pressure,Pulse pressure,Hypertension,Resting heart rate,Axial length,Insulin resistance/response,Body…
LHCV	chr11:72533202-72533664	4	1.237e-06	0.002263	ATG16L2	0	intron+cds	CpG: 111	0	island	c("cg24878173", "cg13771313", "cg04006327", "cg00979931")	Systemic lupus erythematosus,Crohn's disease,Non-albumin protein levels
LHCV	chr3:112359488-112359648	5	4.331e-07	0.002288	CCDC80	0	exon+utr5;intron+utr5	CpG: 80	78538		c("cg24364668", "cg12113356", "cg13287247", "cg16198723", "cg05963085")	Height,Intracranial aneurysm,Atopic dermatitis,Triiodothyronine levels and thyroxine levels
LHCV	chr1:151482724-151482883	2	4.678e-07	0.002486	CGN	-979	intergenic	CpG: 44	-690	shore	c("cg13831030", "cg01801283")	Body mass index
LHCV	chr8:103750821-103751006	4	5.523e-07	0.002523	LOC101927245	51870	intergenic	CpG: 18	0	island	c("cg16172099", "cg09129067", "cg23958704", "cg05288172")
LHCV	chr2:173293508-173294093	4	1.807e-06	0.00261	ITGA6	0	intron;intron+utr5	CpG: 115	325	shore	c("cg15949871", "cg22061832", "cg13586889", "cg15890754")	Prostate cancer,Diabetic kidney disease,Peanut allergy,Food allergy,Metabolite levels,Electrocardiogram morphology (amplitude at temporal datapoints)
LHCV	chr1:218518317-218518631	7	1.086e-06	0.002923	TGFB2	0	nc_exon;nc_intron+nc_exon;TSS+exon+utr5	CpG: 59	-426	shore	c("cg14598116", "cg06674304", "cg21387604", "cg24763568", "cg16899280", "cg02361229", "cg05193512")	Waist circumference adjusted for body mass index,Waist circumference adjusted for BMI in non-smokers,Acne (severe),Vertical cup-disc ratio (multi-trait analysis),Systolic blood pressure,Vertical cup-disc ratio (adjusted for vertical disc diameter),Heel bone mineral density,Body fat distribution (leg fat ratio),Body fat distribution (trunk fat ratio),Height,Refractive error,Central corneal thickne…
LHCV	chr1:151262619-151262748	2	4.548e-07	0.002978	ZNF687	0	intron+cds	CpG: 153	6850		c("cg20671910", "cg03233728")	Body mass index
LHCV	chr1:200010626-200011988	7	5.021e-06	0.003115	NR5A2	0	TSS+exon+utr5;intron	CpG: 16;CpG: 55	0;0	island;island	c("cg18203366", "cg17520027", "cg04025964", "cg02457750", "cg06244002", "cg05519235", "cg03211935", "cg05391318", "cg17486263", "cg27556051", "cg00001583", "cg02773945", "cg14340422", "cg22560205", "cg05470502", "cg22515278")	LDL cholesterol levels x long total sleep time interaction (2df test),Refractive error,Lung function (FVC),FEV1,Hematocrit,Length of menstrual cycle,Hemoglobin,Non-alcoholic fatty liver disease activity score in non-alcoholic fatty liver disease,Chronic inflammatory diseases (ankylosing spondylitis, Crohn's disease, psoriasis, primary sclerosing cholangitis, ulcerative colitis) (pleiotropy),Hepci…
LHCV	chr8:141301414-141301482	2	2.514e-07	0.003123	TRAPPC9	0	nc_intron;intron	CpG: 32	-47358		c("cg07162903", "cg01877366")	Pulse pressure,Diastolic blood pressure,Response to (pegylated) interferon in chronic hepatitis B,Systolic blood pressure and diastolic blood pressure (bivariate analysis),Interleukin-6 levels in HIV infection,Pars opercularis volume,Major depressive disorder,Disease progression in age-related macular degeneration,Emphysema distribution in smoking,Response to amphetamines,Obesity-related traits,B…
LHCV	chr7:84002153-84002356	3	7.932e-07	0.003301	LOC101927378	-159435	intergenic	CpG: 31	-566882		c("cg04326084", "cg11911919", "cg06577850")
LHCV	chr17:57915665-57915773	4	4.409e-07	0.003448	VMP1	0	intron+cds	CpG: 74	-54238		c("cg16936953", "cg12054453", "cg01409343", "cg18942579")	Triglyceride levels,Hemoglobin levels,Multiple sclerosis,Hematocrit,Hemoglobin,Monocyte count,Myeloid white cell count,Neutrophil count,White blood cell count,Granulocyte count,Granulocyte percentage of myeloid white cells,Monocyte percentage of white cells,Sum neutrophil eosinophil counts,Hemoglobin concentration,White blood cell count (basophil),Sum basophil neutrophil counts,Crohn's disease,Ap…
LHCV	chr10:134353618-134353627	2	3.69e-08	0.003463	INPP5A	0	intron	CpG: 97	2499	shore	c("cg25966016", "cg12984893")	Pulse pressure,Systolic blood pressure,Triglyceride levels x short total sleep time interaction (2df test),Heel bone mineral density,Triglyceride levels,Gait speed in old age,Primary sclerosing cholangitis,Triglycerides,Migraine
LHCV	chr12:52462839-52463050	4	8.934e-07	0.003577	ATG101	-707	intergenic	CpG: 72	-298	shore	c("cg05628902", "cg18315870", "cg14085543", "cg13099046")
LHCV	chr7:150720502-150720762	2	1.114e-06	0.00362	ATG9B	0	intron+cds;nc_intron+nc_exon	CpG: 120	4098		c("cg10714960", "cg26278394")	Eyebrow thickness
LHCV	chr1:235183916-235184122	2	8.866e-07	0.003635	LOC101927851	-84170	intergenic	CpG: 30	-83432		c("cg23453101", "cg13910020")
LHCV	chr3:195619930-195620147	3	9.382e-07	0.003652	TNK2	0	intron+utr5;intron	CpG: 77	-2040	shore	c("cg00913104", "cg09745322", "cg17640485")	Total cholesterol levels,Low density lipoprotein cholesterol levels,Asthma,Bronchopulmonary dysplasia
LHCV	chr11:68080928-68081226	4	1.362e-06	0.003859	LRP5	0	intron;intron+utr5	CpG: 72	0	island	c("cg17651317", "cg09047536", "cg20310100", "cg14245804")	Bone mineral density (paediatric, total body less head),Heel bone mineral density,Femoral neck bone mineral density,Lumbar spine bone mineral density,Bone mineral density,Bone mineral density (spine),Fractures,Femoral neck section modulus,Bone mineral density (paediatric, skull),Monobrow,Medication use (drugs affecting bone structure and mineralization),Hip index
LHCV	chr16:31106703-31106788	3	3.9e-07	0.003875	VKORC1	-383	intergenic	CpG: 84	382	shore	c("cg08421448", "cg09155044", "cg01305745")	Bipolar disorder,Bipolar I disorder,Body fat distribution (arm fat ratio),Warfarin maintenance dose
LHCV	chr2:39892502-39892612	2	5.618e-07	0.004312	TMEM178A	-25	intergenic	CpG: 41	-509	shore	c("cg18968196", "cg10708761")
LHCV	chr11:68924577-68924956	5	1.947e-06	0.004337	SMIM38	0	nc_intron;intron+exon+utr5;nc_intron	CpG: 30	0	island	c("cg25179853", "cg23740940", "cg07882059", "cg03469862", "cg15234197")
LHCV	chr16:1545088-1545405	3	1.683e-06	0.004482	TELO2	0	intron+cds	CpG: 113	662	shore	c("cg01139880", "cg09857324", "cg05304393")	Rheumatoid arthritis
LHCV	chr12:8276175-8276482	3	1.663e-06	0.004572	CLEC4A	0	TSS+utr5+cds	CpG: 38	41155		c("cg12401842", "cg17901491", "cg09142829")
LHCV	chr10:102279690-102279954	10	1.553e-06	0.004966	SEC31B	-72	intergenic	CpG: 66	0	island	c("cg23725321", "cg26458072", "cg04611437", "cg00730561", "cg04835284", "cg24467927", "cg26705561", "cg02752765", "cg03415883", "cg05064489")	Brain morphology (MOSTest),Palmitoleic acid (16:1n-7) levels
LHCV	chr12:2944163-2944493	8	2.049e-06	0.00524	NRIP2	0	TSS+exon+utr5;nc_intron	CpG: 27	22036		c("cg06997549", "cg14176966", "cg01461254", "cg03126946", "cg00922748", "cg02852959", "cg05194726", "cg10231675")
LHCV	chr11:628302-628603	3	1.873e-06	0.005253	SCT	-1121	intergenic	CpG: 103	265	shore	c("cg18714560", "cg05782292", "cg26736232")
LHCV	chr1:243416574-243416808	3	1.46e-06	0.005265	CEP170	0	intron+utr5	CpG: 89	-933	shore	c("cg15645467", "cg05759347", "cg12974891")	Smoking behaviour (cigarettes smoked per day),Red cell distribution width,Diastolic blood pressure x alcohol consumption interaction (2df test),Systemising,Mental health study participation (completed survey),Diastolic blood pressure x smoking status (current vs non-current) interaction (2df test),Diastolic blood pressure x smoking status (ever vs never) interaction (2df test),Schizophrenia,Metab…
LHCV	chr2:169769501-169769804	3	1.896e-06	0.00528	G6PC2	2991	intergenic	CpG: 22	22496		c("cg15742848", "cg05703053", "cg22447106")	Circulating leptin levels or HOMA-B,Fasting glucose,Insulin-related traits (multivariate analysis),Hippocampal volume in Alzheimer's disease dementia,Serum lycopene concentrations,Glycated hemoglobin levels,Fasting plasma glucose,Metabolite levels,Fasting blood glucose,Homeostasis model assessment of beta-cell function,Metabolic traits,Metabolic syndrome,Hemoglobin A1c levels,Blood sugar levels,F…
LHCV	chr8:21902016-21902060	3	2.849e-07	0.005465	FGF17	0	intron	CpG: 28	-3401		c("cg15255905", "cg09852495", "cg07238642")
LHCV	chr6:30853948-30854233	8	1.913e-06	0.005663	DDR1	0	intron;intron+utr5	CpG: 46	1272	shore	c("cg16215084", "cg25251478", "cg26321999", "cg00934322", "cg07187855", "cg24566261", "cg09965419", "cg17091577")	Rosacea symptom severity,Serum alkaline phosphatase levels,Smoking initiation (ever regular vs never regular),Sarcoidosis (Lofgren's syndrome vs non-Lofgren's syndrome),Microalbuminuria in type 1 diabetes,Ulcerative colitis,Age-related macular degeneration,Response to hepatitis B vaccine,Malaria,Schizophrenia,Type 1 diabetes and autoimmune thyroid diseases,Takayasu arteritis,Autism spectrum disor…
LHCV	chr7:35293753-35293892	5	9.973e-07	0.006053	TBX20	-42	intergenic	CpG: 124	0	island	c("cg26673012", "cg17985646", "cg24061141", "cg23602974", "cg06128028")	QRS duration,PR interval,Myocardial infarction,Coronary artery disease,Suicide behavior,Suicide,Resting heart rate,Diastolic blood pressure,Birth weight,Brugada syndrome
LHCV	chr1:15550792-15551055	3	1.917e-06	0.006149	TMEM51	3818	intergenic	CpG: 20	9345		c("cg01511844", "cg12507168", "cg14118852")	Acute ischemic stroke x type 2 diabetes interaction
LHCV	chr2:157291951-157292214	4	1.967e-06	0.006308	GPD2	0	TSS+exon+utr5	CpG: 55	0	island	c("cg20390242", "cg14754555", "cg15736127", "cg09095033")	Refractive error,Spherical equivalent or myopia (age of diagnosis),General cognitive ability,Possible neuropathic pain in post total joint replacement surgery for osteoarthritis,Familial squamous cell lung carcinoma,Intelligence (MTAG),Response to statin therapy,Cognitive ability,Cognitive ability (MTAG),Urinary albumin-to-creatinine ratio,Ulcerative colitis,Diisocyanate-induced asthma,Motion sic…
LHCV	chr11:1912178-1912495	4	2.55e-06	0.006782	LSP1	0	intron+utr3	CpG: 19	8844		c("cg22316418", "cg06452190", "cg21727701", "cg19179556")	Systolic blood pressure,Pulse pressure,Central corneal thickness,Lymphocyte count,Systolic blood pressure x alcohol consumption interaction (2df test),Systolic blood pressure x alcohol consumption (light vs heavy) interaction (2df test),Pulse pressure x alcohol consumption interaction (2df test),Diastolic blood pressure,Hypertension,Pulse pressure x alcohol consumption (light vs heavy) interactio…
LHCV	chr3:159557493-159558031	7	4.363e-06	0.006839	IQCJ-SCHIP1	0	intron;intron;TSS+intron+utr5+cds	CpG: 176	74470		c("cg27400205", "cg25705519", "cg09345606", "cg00188627", "cg15180789", "cg10088405", "cg23553912")	Eosinophil counts,Response to long-chain n-3 polyunsaturated fatty acid supplementation (change in triglyceride levels),Pneumonia (28-day mortality),Post bronchodilator FEV1/FVC ratio,Iron status biomarkers (total iron binding capacity),Iron status biomarkers (transferrin saturation),Pelvic organ prolapse,Iris heterochromicity,Mean corpuscular hemoglobin concentration,Self-reported childhood asth…
LHCV	chr7:55620356-55620641	5	2.344e-06	0.006936	VOPP1	0	intron+utr5;TSS+exon+utr5;intron	CpG: 131	-18636		c("cg24794563", "cg23966234", "cg04529472", "cg18693822", "cg07006935")
LHCV	chr6:139116947-139117468	6	4.42e-06	0.007153	ECT2L	0	TSS+intron+exon+utr5	CpG: 45	0	island	c("cg24161925", "cg00930281", "cg25706062", "cg01800033", "cg20903160", "cg14062002")	Colorectal or endometrial cancer
LHCV	chr18:32173055-32173227	7	1.557e-06	0.007631	DTNA	0	intron+utr5	CpG: 89	98763		c("cg09653424", "cg22009464", "cg26530706", "cg17567017", "cg04656811", "cg18420599", "cg15610027")	PR interval,Coronary artery calcified atherosclerotic plaque (130 HU threshold) in type 2 diabetes,Urate levels in overweight individuals
LHCV	chr6:123100471-123100726	5	2.399e-06	0.00793	FABP7	0	intron;TSS+exon+utr5	CpG: 65	-9562		c("cg24123106", "cg19097322", "cg16018314", "cg15042332", "cg14805728")	Airway obstruction (FEV1/FVC<70%) in never smokers,Airway obstruction (FEV1/FVC<lower limit of normal) in never smokers,Carotid plaque burden,Malaria
LHCV	chr2:65087288-65087369	2	8.03e-07	0.008354	LINC01800	0	nc_intron	CpG: 38	108	shore	c("cg09296270", "cg11383720")
LHCV	chr17:77774880-77775305	3	4.273e-06	0.008472	CBX8	-4004	intergenic	CpG: 527	0	island	c("cg26459419", "cg10409248", "cg24392889")	Risk-taking tendency (4-domain principal component model),General risk tolerance (MTAG),Smoking status (ever vs never smokers),Youthful appearance (self-reported),Brain morphology (MOSTest),Plateletcrit
LHCV	chr2:175548020-175548447	5	4.347e-06	0.008578	WIPF1	-379	intergenic	CpG: 116	140	shore	c("cg21620778", "cg20455157", "cg10171960", "cg13999188", "cg13651986")	Atrial fibrillation,Resting heart rate,Platelet distribution width,Mean platelet volume,Urate levels (BMI interaction),Pulse pressure,Systolic blood pressure
LHCV	chr12:122018770-122019117	8	3.691e-06	0.008961	KDM2B	0	TSS+utr5+cds	CpG: 37	313	shore	c("cg16837338", "cg09151742", "cg07793808", "cg07020001", "cg15234492", "cg17452615", "cg07529210", "cg21249371")	Adult body size,Lymphocyte percentage of white cells,Neutrophil percentage of white cells,Fasting glucose,Hand grip strength,Medication use (diuretics),Medication use (agents acting on the renin-angiotensin system),Medication use (calcium channel blockers)
LHCV	chr16:80266015-80266039	2	2.594e-07	0.009105	LOC102724084	0	nc_intron	CpG: 42	-308702		c("cg16284489", "cg03715731")	Skin pigmentation (conditioned on rs1426654 and rs35397),Intracranial aneurysm,Nonsyndromic cleft lip,Serum uric acid levels,Gamma glutamyl transferase levels,Macular thickness
LHCV	chr2:164592477-164592854	5	4.103e-06	0.009166	FIGN	0	TSS+exon+utr5	CpG: 57	-63	shore	c("cg20959523", "cg15259986", "cg19156483", "cg10903451", "cg00490655")	BMI (adjusted for smoking behaviour),BMI in non-smokers,Diastolic blood pressure,General risk tolerance (MTAG),Polycystic ovary syndrome (metabolic subtype),PR interval,Coronary artery disease,Myocardial infarction,Body mass index (joint analysis main effects and smoking interaction),Systolic blood pressure,Pulse pressure,Hypertension,Mean arterial pressure,Chronic kidney disease,Diastolic blood …
LHCV	chr19:38422618-38422767	2	1.623e-06	0.009174	SIPA1L3	0	intron+utr5	CpG: 122	24453		c("cg24106198", "cg07664651")	Estimated glomerular filtration rate,Estimated glomerular filtration rate in non-diabetics,Cognitive performance (processing speed),Glomerular filtration rate (creatinine),Chronic kidney disease,Gut microbiota (bacterial taxa),Liver enzyme levels (gamma-glutamyl transferase),Serum uric acid levels,Hyperuricemia,Creatinine levels
LHCV	chr9:100069819-100070142	6	3.541e-06	0.009235	CCDC180	0	intron+exon+utr5;nc_intron+nc_exon;TSS+intron+exon+utr5	CpG: 37	0	island	c("cg19118791", "cg17560895", "cg27594116", "cg07774938", "cg01838004", "cg14015656")
LHCV	chr1:169278712-169278969	2	2.856e-06	0.009359	NME7	0	nc_intron;intron	CpG: 20	-117652		c("cg18845681", "cg21968530")	Pulse pressure,Systolic blood pressure,Myocardial infarction,Venous thromboembolism,D-dimer levels,Coronary artery disease,QT interval,Electrocardiogram morphology (amplitude at temporal datapoints),Left-handedness
LHCV	chr1:51442133-51442318	2	2.068e-06	0.009412	CDKN2C	1827	intergenic	CpG: 60	-993	shore	c("cg23090529", "cg21140898")	QRS duration,Pulse pressure,Height,Cataracts (operation),Brain morphology (MOSTest),Male-pattern baldness,Cortical surface area (MOSTest),Cortical thickness (min-P),Thyroid stimulating hormone levels,Cortical thickness (MOSTest),Brain morphology (min-P),Subcortical volume (min-P),Subcortical volume (MOSTest),Cortical surface area (min-P),QRS complex (12-leadsum),Atrial fibrillation,Ischemic strok…
LHCV	chr6:106433985-106434169	3	2.109e-06	0.009653	PRDM1	-100041	intergenic	CpG: 38	0	island	c("cg08190928", "cg09322259", "cg23244910")	Triglyceride levels,Response to (pegylated) interferon in HBeAG-positive hepatitis B,Multiple myeloma,Crohn's disease,Systemic lupus erythematosus,Adverse response to chemotherapy (neutropenia/leucopenia) (all antimicrotubule drugs),Adverse response to chemotherapy (neutropenia/leucopenia) (paclitaxel),Carboplatin disposition in epthelial ovarian cancer,Chronic inflammatory diseases (ankylosing s…
LHCV	chr17:4648566-4648682	3	1.34e-06	0.009725	ZMYND15	0	intron+cds	CpG: 134	5156		c("cg14522800", "cg23350904", "cg24122498")
LHCV	chr13:77461098-77461426	5	3.947e-06	0.01013	KCTD12	-558	intergenic	CpG: 180	0	island	c("cg27275523", "cg20248204", "cg25968569", "cg00931644", "cg15901783")	Incident chronic kidney disease,Recurrent major depressive disorder x sex interaction,Tourette's syndrome or obsessive-compulsive disorder
LHCV	chr11:133820837-133821252	5	5.001e-06	0.01015	IGSF9B	0	intron	CpG: 196	-4085		c("cg01152015", "cg07268926", "cg13900758", "cg03326252", "cg19907915")	Parkinson's disease,Parkinson's disease or first degree relation to individual with Parkinson's disease,Bitter alcoholic beverage consumption,Alcohol consumption,Cognitive ability, years of educational attainment or schizophrenia (pleiotropy),Adult body size,Obesity-related traits,Schizophrenia,Hand grip strength,Neurociticism,Feeling worry,Longitudinal alcohol consumption,Migraine,Autism spectru…
LHCV	chr1:68512650-68513063	7	5.221e-06	0.01064	GNG12-AS1	0	nc_intron;intron+utr5+cds	CpG: 30	0	island	c("cg24871743", "cg22901840", "cg20149168", "cg13697378", "cg00448707", "cg09118625", "cg21808053")	Itch intensity from mosquito bite adjusted by bite size,Heel bone mineral density,Postoperative complication after cardiac surgery,Cognitive performance (processing speed),Itch intensity from mosquito bite,Medication use (drugs affecting bone structure and mineralization)
LHCV	chr6:41512853-41513166	2	3.968e-06	0.01067	FOXP4-AS1	0	nc_intron	CpG: 185	-486	shore	c("cg04617914", "cg13816423")
LHCV	chr1:234749105-234749176	2	9.275e-07	0.01099	IRF2BP2	-3834	intergenic	CpG: 257	2081	shore	c("cg09324669", "cg11587451")	LDL cholesterol levels,HDL cholesterol levels,Apolipoprotein B levels,Apolipoprotein A1 levels,Heel bone mineral density,Serum alkaline phosphatase levels,Bipolar disorder,Life threatening arrhythmia,LDL cholesterol,Cholesterol, total,Mean corpuscular hemoglobin,Red blood cell count,Mean spheric corpuscular volume,Age at first sexual intercourse,C-reactive protein levels or total cholesterol leve…
LHCV	chr2:64871507-64871593	3	1.169e-06	0.01144	SERTAD2	0	intron+utr5	CpG: 154	-8726		c("cg07519236", "cg06219086", "cg22136354")	LDL cholesterol levels,TPE interval (resting),Heel bone mineral density,Apolipoprotein B levels,Low density lipoprotein cholesterol levels,Red cell distribution width,Antisaccade task score,Mean corpuscular volume,Mean corpuscular hemoglobin,Monocyte percentage of white cells,Systolic blood pressure x smoking status (ever vs never) interaction (2df test),Visceral fat,Red blood cell count,Mean sph…
LHCV	chr9:130116144-130116418	3	3.907e-06	0.01199	GARNL3	0	nc_intron+nc_exon;intron+cds	CpG: 22	-42356		c("cg22424214", "cg25731372", "cg06326800")	Alcohol consumption (drinks per week),Lewy body disease,Metabolite levels (HVA),Bipolar disorder
LHCV	chr13:113438010-113438074	2	9.268e-07	0.01218	ATP11A	0	intron	CpG: 60	-2159	shore	c("cg07296256", "cg15149437")	Machado-Joseph disease (age at onset),Idiopathic pulmonary fibrosis,Nevus count or cutaneous melanoma,High light scatter reticulocyte percentage of red cells,High light scatter reticulocyte count,Keratinocyte cancer (MTAG),Basal cell carcinoma,Red cell distribution width,Mean corpuscular volume,Reticulocyte fraction of red cells,Glycated hemoglobin levels,Interstitial lung disease,Mean corpuscula…
LHCV	chr3:105084438-105084500	2	9.036e-07	0.01226	ALCAM	-1056	intergenic	CpG: 26	-1490	shore	c("cg06805498", "cg11531198")	HDL cholesterol levels x long total sleep time interaction (2df test),Age-related cognitive decline (memory) (slope of z-scores),Cortical surface area (visual PC2),Apolipoprotein A1 levels,Breast cancer,Cortical volume,Cortical surface area,Blood protein levels,Adult body size,Ovarian disease with few adhesions,Erectile dysfunction in type 1 diabetes,Irritable mood,Glomerular filtration rate in c…
LHCV	chr10:45453840-45454112	2	3.996e-06	0.01235	TMEM72-AS1	0	nc_intron	CpG: 28	-683	shore	c("cg23023914", "cg26040874")	Smoking initiation (ever regular vs never regular),Age-related cognitive decline (visuospatial skill) (slope of z-scores),Gut microbiota relative abundance (unclassified genus belonging to family Ruminococcaceae),High light scatter reticulocyte percentage of red cells,High light scatter reticulocyte count,Hemoglobin,Hematocrit,Immature fraction of reticulocytes,Mean corpuscular hemoglobin,Red blo…
LHCV	chr2:198029141-198029332	3	2.822e-06	0.01243	ANKRD44	0	intron;nc_intron	CpG: 31	0	island	c("cg26132737", "cg09496748", "cg07683388")	Brain morphology (MOSTest),Cortical thickness (MOSTest),Subcortical volume (MOSTest),Brain morphology (min-P),Subcortical volume (min-P),Cortical surface area (MOSTest),Intracranial, abdominal aortic or thoracic aortic aneurysm (pleiotropy),Morning person,Schizophrenia,Interferon alpha levels in systemic lupus erythematosus,Autism spectrum disorder or schizophrenia
LHCV	chr1:6521121-6521268	3	2.178e-06	0.01246	TNFRSF25	0	exon+utr3	CpG: 109	0	island	c("cg23449295", "cg11404945", "cg27224823")
LHCV	chr1:84768628-84768775	2	2.222e-06	0.01271	SAMD13	0	intron;intron+utr5	CpG: 77	3722		c("cg08614152", "cg22063022")	Adverse response to inhaled corticosteroid treatment x age interaction in asthma,Obesity-related traits,Schizophrenia,Metabolite levels
LHCV	chr1:31845904-31846110	7	3.157e-06	0.01288	FABP3	0	TSS+exon+utr5;exon+utr5	CpG: 91	-39684		c("cg08877374", "cg14407437", "cg07345934", "cg18368411", "cg15833534", "cg19316148", "cg20318096")	Systolic blood pressure x smoking status (current vs non-current) interaction (1df test),Systolic blood pressure x smoking status (current vs non-current) interaction (2df test),Diastolic blood pressure x smoking status (current vs non-current) interaction (2df test),Alcohol dependence,Body mass index
LHCV	chr2:160471238-160471518	3	4.393e-06	0.01319	BAZ2B	0	intron+utr5	CpG: 60	-570	shore	c("cg19374755", "cg11096149", "cg03994381")	Refractive error,Proportion of activated microglia (inferior temporal cortex),Tourette syndrome,Night sleep phenotypes,Sudden cardiac arrest,Major depressive episode treated with electroconvulsive therapy,Ferritin levels,Neutrophil percentage of white cells,Monocyte count
LHCV	chr2:175190675-175190867	5	3.086e-06	0.01351	LINC01305	0	nc_exon	CpG: 93	0	island	c("cg02216981", "cg01895649", "cg26333000", "cg02787917", "cg02091526")
LHCV	chr6:31543540-31543686	8	2.357e-06	0.01357	TNF	0	cds	CpG: 75	-4750		c("cg12681001", "cg21222743", "cg10717214", "cg04425624", "cg21467614", "cg08553327", "cg26729380", "cg10650821")	Asthma,Pulse pressure,Asthma (childhood onset),Asthma and major depressive disorder,Ulcerative colitis,Inflammatory bowel disease,Crohn's disease,Neonatal lupus,Cervical cancer,Malaria,Type 1 diabetes (age at diagnosis),Psychosis (atypical),AIDS progression,Autism spectrum disorder or schizophrenia,Waist-to-hip ratio adjusted for BMI
LHCV	chr1:8271918-8272199	4	4.548e-06	0.0136	LINC01714	0	nc_intron	CpG: 15	0	island	c("cg20014974", "cg02847588", "cg00590817", "cg12700319")
LHCV	chr11:12146343-12146621	2	4.758e-06	0.01438	MICAL2	0	nc_intron;intron+utr5	CpG: 119	13327		c("cg17871234", "cg00188327")	High light scatter reticulocyte percentage of red cells,High light scatter reticulocyte count,Leukoderma in response to rhododendrol,Immature fraction of reticulocytes,PR interval,Stroke,Aggressiveness in attention deficit hyperactivity disorder,Non-response to selective serotonin reuptake inhibitors and depression,Estimated glomerular filtration rate after 5 years in renal transplantation (recip…
LHCV	chr17:79414734-79415034	2	5.148e-06	0.01441	BAHCC1	0	intron+cds	CpG: 23	-458	shore	c("cg00047338", "cg27144709")	Risk-taking tendency (4-domain principal component model),Number of decayed, missing and filled tooth surfaces or use of dentures,Dentures,Alcohol consumption (drinks per week),Heel bone mineral density,Refractive error,Essential hypertension (time to event),Bitter alcoholic beverage consumption,Temporomandibular joint disorder,Urinary albumin-to-creatinine ratio,Appendicular lean mass,Urinary al…
LHCV	chr1:23888963-23889092	3	2.214e-06	0.01442	ID3	-2971	intergenic	CpG: 49	2751	shore	c("cg02675394", "cg08540100", "cg24445316")
LHCV	chr9:102587494-102587870	3	6.617e-06	0.01478	NR4A3	0	intron+utr5	CpG: 392	0	island	c("cg03277560", "cg12348501", "cg17592028")	Eosinophil percentage of white cells,Systemic lupus erythematosus,Type 1 diabetes,Dental caries,Lung cancer,Depression in smokers
LHCV	chr1:18902086-18902229	3	2.517e-06	0.01479	PAX7	-55110	intergenic	CpG: 205	-54666		c("cg16004875", "cg18795169", "cg19915618")	Cortical surface area (visual PC2),Nonsyndromic cleft lip with cleft palate,Orofacial clefts,Cleft lip with or without cleft palate,Response to amphetamines,Body mass index,Percentage gas trapping,Urate levels in lean individuals,Knee osteoarthritis,Nonsyndromic cleft lip with or without cleft palate,Orofacial cleft x maternal periconceptional smoking interaction (2df),Orofacial cleft x maternal …
LHCV	chr3:11623800-11624030	4	4.139e-06	0.01511	VGLL4	0	TSS+exon+utr5;intron	CpG: 22	13430		c("cg03370106", "cg18096987", "cg07330114", "cg26794999")	Height,Blond vs. brown/black hair color,Moderate-to-late spontaneous preterm birth,Spontaneous preterm birth with premature rupture of membranes,Chronic obstructive pulmonary disease,Male-pattern baldness,Optic disc area,Clopidogrel active metabolite levels,Relative hand skill in reading disability,Metabolite levels (HVA-5-HIAA Factor score),Metabolite levels (HVA),Anorexia nervosa,Body mass inde…
LHCV	chr11:65123374-65123609	3	4.278e-06	0.01529	TIGD3	0	cds	CpG: 27	0	island	c("cg27603069", "cg23319460", "cg23935420")	Acne (severe)
LHCV	chr12:7781004-7781288	4	5.205e-06	0.01539	APOBEC1	20707	intergenic	CpG: 23	0	island	c("cg16874583", "cg10578777", "cg14906510", "cg25828445")	Creatine kinase levels,Body mass index,HDL cholesterol levels
LHCV	chr11:121323934-121324108	3	3.226e-06	0.01557	SORL1	0	intron	CpG: 73	632	shore	c("cg22327175", "cg03567554", "cg04733668")	Smoking status (ever vs never smokers),Alcohol consumption (drinks per week),Heel bone mineral density,Alcohol consumption (heavy vs. light/non-drinkers),Gut microbiota (bacterial taxa, hurdle binary method),Problematic alcohol use,Non-word reading,Word reading,Bitter alcoholic beverage consumption,Alcohol consumption,Alzheimer's disease or family history of Alzheimer's disease,Atrial fibrillatio…
LHCV	chr19:2095364-2095643	4	5.206e-06	0.01567	MOB3A	0	intron+utr5	CpG: 30	0	island	c("cg06896207", "cg02010738", "cg05273302", "cg13689560")
LHCV	chr9:22682693-22682799	2	2.016e-06	0.01596	LINC01239	0	nc_intron+nc_exon	CpG: 93	234998		c("cg02310457", "cg10468987")	Moderate-to-late spontaneous preterm birth,Hip circumference,Body mass index
LHCV	chr1:23713973-23714161	4	3.711e-06	0.01656	TCEA3	0	intron	CpG: 99	17923		c("cg06447951", "cg20008445", "cg27171453", "cg11951113")	Adventurousness,QT interval,Apolipoprotein A1 levels,HDL cholesterol levels,Eosinophil percentage of white cells,Electrocardiographic traits (multivariate),Creatinine levels,Total cholesterol levels,Triglycerides,Severe insulin-resistant type 2 diabetes,Estimated glomerular filtration rate,Waist-to-hip ratio adjusted for BMI,Electrocardiogram morphology (amplitude at temporal datapoints)
LHCV	chr6:31546769-31546827	3	1.173e-06	0.01696	TNF	657	intergenic	CpG: 75	-1609	shore	c("cg02581828", "cg10894274", "cg00710269")	Asthma,Pulse pressure,Asthma (childhood onset),Asthma and major depressive disorder,Ulcerative colitis,Inflammatory bowel disease,Crohn's disease,Neonatal lupus,Cervical cancer,Malaria,Type 1 diabetes (age at diagnosis),Psychosis (atypical),AIDS progression,Autism spectrum disorder or schizophrenia,Waist-to-hip ratio adjusted for BMI
LHCV	chr4:174429326-174429872	6	1.12e-05	0.0172	SCRG1	0	intron+utr5	CpG: 58	-514	shore	c("cg11930926", "cg10839823", "cg00070383", "cg02897230", "cg07409418", "cg07328317")	Refractive error,Epstein-Barr virus copy number in lymphoblastoid cell lines,Diverticular disease,Chin dimples
LHCV	chr9:117266783-117266816	2	6.847e-07	0.0174	WHRN	0	cds	CpG: 168	0	island	c("cg03481131", "cg24488810")
LHCV	chr1:162602217-162602559	4	7.499e-06	0.01838	DDR2	0	TSS+intron+exon+utr5;intron+utr5	CpG: 100	70364		c("cg06325209", "cg00457087", "cg21880888", "cg22740835")	Height,Alanine aminotransferase (ALT) levels after remission induction therapy in actute lymphoblastic leukemia (ALL),Dupuytren's disease,Glaucoma (primary open-angle)
LHCV	chr5:672845-672910	3	1.441e-06	0.01858	TPPP	0	intron	CpG: 62	4256		c("cg22879098", "cg24082121", "cg10986412")	Esophageal adenocarcinoma,Barrett's esophagus or Esophageal adenocarcinoma,Idiopathic downbeat nystagmus,Estimated glomerular filtration rate,Estimated glomerular filtration rate in non-diabetics,Estimated glomerular filtration rate in diabetes,Ulcerative colitis,Haemorrhoidal disease
LHCV	chr17:39969239-39969397	6	3.573e-06	0.01895	FKBP10	0	TSS+utr5+cds	CpG: 127	635	shore	c("cg05211864", "cg09221413", "cg19779810", "cg21626848", "cg10493699", "cg21735374")	Eosinophil counts,Appendicular lean mass
LHCV	chr16:30106682-30106897	3	4.887e-06	0.01905	YPEL3	0	intron+utr5+cds;utr5+cds	CpG: 38	-614	shore	c("cg26709300", "cg16348385", "cg27106909")	Body fat distribution (arm fat ratio),Brain morphology (MOSTest),Schizophrenia,Autism spectrum disorder or schizophrenia
LHCV	chr11:2321770-2322050	9	6.374e-06	0.01908	C11orf21	0	nc_intron;intron+cds	CpG: 312	28838		c("cg05608541", "cg13731761", "cg26598899", "cg14510967", "cg23929682", "cg13186130", "cg07489413", "cg11525052", "cg25961099")	Eosinophil counts,Chronic lymphocytic leukemia,Sum eosinophil basophil counts,White blood cell count (basophil),Mean corpuscular hemoglobin,Obesity-related traits,Malaria,Red blood cell count,Clostridioides difficle infection,Monocyte count,Pursuit maintenance gain in psychotic disorders,Pursuit maintenance gain,Basophil percentage of white cells,Mean corpuscular volume,Mean spheric corpuscular v…
LHCV	chr14:96180576-96181044	8	1.078e-05	0.01931	TCL1A	-114	intergenic	CpG: 53	0	island	c("cg19992633", "cg27089768", "cg24996565", "cg13282837", "cg23114311", "cg04313756", "cg17717124", "cg08092680")	Mosaic loss of chromosome Y (Y chromosome dosage),Refractive error,Mosaic loss of chromosome Y,Adverse response to aromatase inhibitors,Plateletcrit
LHCV	chr13:113655884-113656212	9	7.746e-06	0.01979	MCF2L	0	intron+utr5;TSS+exon+utr5;intron	CpG: 30	0	island	c("cg18386168", "cg17930099", "cg22873464", "cg04132256", "cg26217483", "cg22121650", "cg21216522", "cg21094405", "cg05315334")	Pulse pressure,Systolic blood pressure,Cutaneous malignant melanoma,Coronary artery disease,Factor VII,Osteoarthritis,Diastolic blood pressure,Mean platelet volume
LHCV	chr4:137046544-137046811	2	6.407e-06	0.0201	LINC00613	-211709	intergenic	CpG: 24	-230399		c("cg04684730", "cg13455063")	Epstein-Barr virus copy number in lymphoblastoid cell lines,Cerebrospinal T-tau levels
LHCV	chr6:15504844-15505094	4	6.055e-06	0.02028	JARID2	0	intron	CpG: 51	7508		c("cg10975897", "cg13027183", "cg20052079", "cg18188328")	Nevus count or cutaneous melanoma,Lymphocyte count,Multiple myeloma,Multiple sclerosis (severity),Ovarian reserve,Lymphoma,Chronotype,Appendicular lean mass,Hand grip strength,Birth weight,Hip circumference adjusted for BMI
LHCV	chr16:3162226-3162480	7	6.271e-06	0.02068	ZNF205-AS1	0	nc_intron	CpG: 63	5337		c("cg25279984", "cg25785236", "cg26052456", "cg13928306", "cg10899887", "cg05226462", "cg02017950")
LHCV	chr18:71749782-71749983	2	5.107e-06	0.02127	FBXO15	0	intron	CpG: 91	-64572		c("cg17066909", "cg25740500")	Sleep (1/2-day periodicity),Smooth-surface caries,Thyroid hormone levels,Coronary artery calcification,Cervical cancer,Metabolite levels,Diastolic blood pressure (alcohol consumption interaction),Mean arterial pressure (alcohol consumption interaction),Sleep duration,Longevity (100 years and older)
LHCV	chr12:46660255-46660469	4	5.519e-06	0.02159	SLC38A1	0	TSS+exon+utr5;intron+utr5	CpG: 180	-585	shore	c("cg15951740", "cg17995119", "cg09199323", "cg16802137")	Refractive error,Gout,Morning person,Offspring birth weight,Birth weight,Appendicular lean mass
LHCV	chr15:41788349-41788368	2	4.907e-07	0.02161	ITPKA	0	intron	CpG: 243	0	island	c("cg02965553", "cg04625615")	Allergic rhinitis,Asthma,Eosinophil counts,Eosinophil percentage of white cells,Allergic disease (asthma, hay fever or eczema),Neutrophil count,Sum neutrophil eosinophil counts,Neutrophil percentage of granulocytes,Sum basophil neutrophil counts,Coronary artery disease,Ulcerative colitis,Asthma (childhood onset),Neutrophil percentage of white cells,Lymphocyte percentage of white cells,Medication …
LHCV	chr5:14290914-14291055	3	3.702e-06	0.02197	TRIO	0	nc_exon;cds	CpG: 234	145564		c("cg23002415", "cg09868300", "cg15127221")	Physiological dysregulation (Mahalanobis distance),Response to selenium supplementation (change in plasma selenium concentration),Major depressive disorder,High density lipoprotein cholesterol levels,Intake of total sugars,Adverse response to chemotherapy in breast cancer (alopecia) (paclitaxel),Waist circumference,Asthma,Antidepressant treatment resistance (number of drugs prescribed),Electroenc…
LHCV	chr2:219718531-219718848	2	8.656e-06	0.02284	WNT6	-5679	intergenic	CpG: 111	-4854		c("cg02746002", "cg01898867")	Height,Male-pattern baldness,Triglyceride levels,High density lipoprotein cholesterol levels,Reticulocyte count
LHCV	chr1:198901839-198902062	2	6.139e-06	0.02302	MIR181A1HG	0	nc_intron	CpG: 21	773475		c("cg09702859", "cg18391344")	Lung function in never smokers (high FEV1 vs average FEV1),Peak expiratory flow,Lung function (FEV1/FVC),FEV1,Hematocrit,Celiac disease and Rheumatoid arthritis,Asthma
LHCV	chr12:54943545-54943915	7	1.04e-05	0.0235	PDE1B	0	intron+utr5+cds;intron+exon+utr5;TSS+exon+utr5	CpG: 53	-38018		c("cg15927682", "cg12783132", "cg18234452", "cg20347552", "cg26351054", "cg07442759", "cg05943802")	Post bronchodilator FEV1 in COPD
LHCV	chr3:186543426-186543774	4	9.884e-06	0.02375	LINC02043	-116	intergenic	CpG: 69	-1142	shore	c("cg18358023", "cg23990711", "cg17172797", "cg02804617")
LHCV	chr8:141609338-141609470	3	3.752e-06	0.02377	AGO2	0	intron	CpG: 95	-34959		c("cg14708514", "cg18440839", "cg08632810")	Neurociticism,Mean corpuscular hemoglobin,Age-related hearing impairment,Multisite chronic pain,Mean corpuscular volume,Mean spheric corpuscular volume,Type 1 diabetes,Mean reticulocyte volume,Electrocardiogram morphology (amplitude at temporal datapoints)
LHCV	chr10:384506-384733	4	6.532e-06	0.02405	DIP2C	0	intron	CpG: 19	-2561	shore	c("cg13859346", "cg17463564", "cg14072016", "cg09949146")	Carotid intima media thickness x smoking interaction,Gut microbiota (bacterial taxa, hurdle binary method),Lateral ventricle temporal horn volume,Frontal pole volume,Uric acid levels,Immune reponse to smallpox (secreted IFN-alpha),Psychosis in Alzheimer's disease,Malaria,Chronotype
LHCV	chr11:7597983-7598151	4	4.877e-06	0.02427	PPFIBP2	0	nc_intron;intron	CpG: 97	62256		c("cg21606527", "cg11698788", "cg15334837", "cg03704250")	Brown vs. black hair color,Blond vs. brown/black hair color,Cutaneous melanoma or hair colour,Prostate cancer (advanced),Prostate cancer,Malaria,3-month functional outcome in ischaemic stroke (modified Rankin score),Hair color,Fasting glucose
LHCV	chr3:111804830-111805077	7	7.382e-06	0.02497	C3orf52	-104	intergenic	CpG: 68	0	island	c("cg11874323", "cg14018690", "cg21572731", "cg05570980", "cg07741984", "cg22442032", "cg12794691")	Eosinophil counts,Eosinophil percentage of white cells
LHCV	chr6:15401024-15401067	3	1.304e-06	0.02534	JARID2	0	intron;intron+utr5	CpG: 51	-95737		c("cg00969154", "cg00046073", "cg22570970")	Nevus count or cutaneous melanoma,Lymphocyte count,Multiple myeloma,Multiple sclerosis (severity),Ovarian reserve,Lymphoma,Chronotype,Appendicular lean mass,Hand grip strength,Birth weight,Hip circumference adjusted for BMI
LHCV	chr1:8076599-8076806	3	6.309e-06	0.02546	ERRFI1	0	intron+utr5	CpG: 157	-8748		c("cg14178899", "cg15314328", "cg23922638")	Inflammatory bowel disease,Crohn's disease,Ulcerative colitis,Hair shape,Ischemic stroke,Response to antidepressants and depression,Morning person,Strep throat,Waist circumference adjusted for body mass index
LHCV	chr3:183723836-183724015	4	5.684e-06	0.02651	ABCC5	0	nc_intron;intron;intron+utr5	CpG: 73	-11168		c("cg08478621", "cg27658518", "cg24056885", "cg13582966")	Type 2 diabetes,Basophil percentage of white cells,Eosinophil counts,Platelet distribution width,Monocyte percentage of white cells,Neutrophil count,Red cell distribution width,Anterior chamber depth,Platelet count,White blood cell count,Mean corpuscular hemoglobin concentration,Plateletcrit
LHCV	chr16:16168148-16168399	2	8.058e-06	0.0268	ABCC1	0	intron	CpG: 74	124221		c("cg15465525", "cg16702014")	Psychosis proneness (perceptual aberration scale),Rate of ventricular enlargement,Basophil percentage of white cells,Basophil count,Response to antiepileptic mood-stabilizing treatment in bipolar disorder,Serum metabolite levels,Estimated glomerular filtration rate,Ischemic stroke (undetermined subtype),Multiple myeloma (survival),White blood cell count (basophil),Pelvic organ prolapse (moderate/…
LHCV	chr12:6270675-6270824	2	4.786e-06	0.02681	VWF	-36839	intergenic	CpG: 98	-38328		c("cg04823698", "cg08613370")	vWF levels,Factor VIII levels,Venous thromboembolism,Coagulation factor levels,Low vWF levels,vWF levels in ischaemic stroke and hyperhomocysteinaemia,Platelet count,Response to tofacitinib treatment in psoriasis (herpes zoster)(time to event),Response to tofacitinib treatment in psoriasis (herpes zoster),Mean platelet volume,Peginterferon alfa-2a treatment response in chronic hepatitis B infecti…
LHCV	chr1:209897614-209897837	3	7.195e-06	0.02693	HSD11B1	0	intron;nc_intron	CpG: 28	-23116		c("cg17610535", "cg02947427", "cg08780327")	Alopecia areata
LHCV	chr19:55549590-55549907	8	1.116e-05	0.02936	GP6	0	TSS+utr5+cds	CpG: 85	4668		c("cg23796967", "cg18355337", "cg05374025", "cg02462353", "cg25818583", "cg05215830", "cg20651389", "cg26846030")	Venous thromboembolism,High light scatter reticulocyte percentage of red cells,Inflammatory biomarkers (multivariate analysis),High light scatter reticulocyte count,Blood protein levels,Platelet distribution width,Reticulocyte fraction of red cells,Reticulocyte count,Platelet aggregation,Mean spheric corpuscular volume,Mean platelet volume,Breast cancer and/or colorectal cancer,Platelet count
LHCV	chr21:47738771-47739090	3	1.133e-05	0.02961	C21orf58	0	intron+utr5;intron	CpG: 37	-3689		c("cg21155203", "cg26905799", "cg10623945")
LHCV	chr6:13924355-13924570	5	7.758e-06	0.03007	RNF182	-106	intergenic	CpG: 45	-529	shore	c("cg23626546", "cg12646820", "cg26890706", "cg11053062", "cg09134314")	Lymphoma,Metabolite levels,Mean corpuscular hemoglobin concentration
LHCV	chr17:38465217-38465510	9	1.072e-05	0.03049	RARA	0	TSS+exon+utr5	CpG: 23	-7448		c("cg20601137", "cg03085312", "cg08332908", "cg09858022", "cg22935450", "cg13864660", "cg03053374", "cg00236832", "cg26654286")	Asthma
LHCV	chr10:38691492-38691801	6	1.157e-05	0.03119	SEPTIN7P9	0	nc_intron+nc_exon	CpG: 104	0	island	c("cg18520121", "cg02002400", "cg07299305", "cg17324941", "cg13987078", "cg20447508")
LHCV	chr10:34925640-34925885	2	9.184e-06	0.03122	PARD3	0	intron	CpG: 182	-177239		c("cg04685387", "cg06055960")	Corneal astigmatism,Apolipoprotein A1 levels,HDL cholesterol levels,Lung function (FEV1/FVC),Parkinson's disease progression (composite),Gut microbiota relative abundance (Sutterella),Adult body size,Brain morphology (MOSTest),Acute lymphoblastic leukemia (childhood),Major depressive disorder,Emphysema-related traits,Schizophrenia,Hip circumference adjusted for BMI,Liver enzyme levels (gamma-glut…
LHCV	chr1:156119420-156119676	6	1.007e-05	0.03273	SEMA4A	-58	intergenic	CpG: 31	13249		c("cg05824709", "cg01342467", "cg08957767", "cg00107970", "cg14219900", "cg23063536")	Parkinson's disease or first degree relation to individual with Parkinson's disease,Stroke,Ischemic stroke,Ischemic stroke (small-vessel),Systolic blood pressure,Platelet count
LHCV	chr19:46456210-46456431	3	8.759e-06	0.03298	NOVA2	0	intron	CpG: 27	0	island	c("cg21632975", "cg19861117", "cg12010396")	LDL cholesterol levels,Chronotype,Electrocardiogram morphology (amplitude at temporal datapoints)
LHCV	chr8:134310304-134310553	2	9.957e-06	0.03327	NDRG1	-809	intergenic	CpG: 149	159	shore	c("cg20483936", "cg12947395")	Nontyphoidal Salmonella bacteraemia,Post-traumatic stress disorder (asjusted for relatedness),Left-handedness,Estimated glomerular filtration rate
LHCV	chr1:25240865-25240938	3	3.007e-06	0.03425	RUNX3	0	intron	CpG: 44	6058		c("cg13566436", "cg20674490", "cg05162523")	Mosquito bite size,Ankylosing spondylitis,Itch intensity from mosquito bite adjusted by bite size,Asthma,Multiple sclerosis,Eosinophil percentage of white cells,Eosinophil counts,Male-pattern baldness,Asthma or allergic disease (pleiotropy),Allergic disease (asthma, hay fever or eczema),Psoriasis,Adverse response to drug,Crohn's disease,Celiac disease,Non-albumin protein levels,Albumin-globulin r…
LHCV	chr10:105807969-105808267	4	1.233e-05	0.0344	COL17A1	0	intron	CpG: 61	-73182		c("cg25574153", "cg25717590", "cg21688999", "cg17384806")	Cardiac hypertrophy
LHCV	chr15:66697029-66697173	2	5.98e-06	0.03453	MAP2K1	0	intron	CpG: 114	17066		c("cg05485635", "cg24591861")	Prostate cancer,Testicular germ cell tumor
LHCV	chr10:25010738-25011077	5	1.422e-05	0.03487	ARHGAP21	0	intron+utr5+cds;intron+exon+utr5;nc_intron+nc_exon	CpG: 141	-886	shore	c("cg00056066", "cg00678820", "cg09434431", "cg09644244", "cg23405364")	Triglyceride levels x loop diuretics use interaction,Optic disc size,Optic disc area,Immature fraction of reticulocytes,Stress sensitivity (neuroticism score x major depressive disorder status interaction),Lobe attachment (rater-scored or self-reported),Lobe attachment (rater scored),Advanced age-related macular degeneration,Diisocyanate-induced asthma,Birth weight,Appendicular lean mass
LHCV	chr17:79304188-79304613	9	1.802e-05	0.03524	TMEM105	0	nc_exon	CpG: 453	-10349		c("cg23514211", "cg19726658", "cg19749167", "cg24586045", "cg15913671", "cg11758345", "cg03841376", "cg09695261", "cg21735384")	Refractive error,Intake of total sugars
LHCV	chr1:92011732-92012061	3	1.419e-05	0.03583	CDC7	20411	intergenic	CpG: 20	0	island	c("cg11705954", "cg07017454", "cg23098371")	Gestational age at birth (maternal effect),Vertical cup-disc ratio (multi-trait analysis),Optic disc size,Optic disc area,Vertical cup-disc ratio,PR interval,Glaucoma (primary open-angle),Optic nerve measurement (cup-to-disc ratio),Lung function (FVC),Eosinophil percentage of white cells,Lung function (FEV1/FVC),Optic disc parameters,Plateletcrit
LHCV	chr3:100948685-100948795	2	5.034e-06	0.03799	IMPG2	0	intron	CpG: 43	-282815		c("cg13872454", "cg03024529")	Crohn's disease,Inflammatory bowel disease,Mean corpuscular hemoglobin,Mean corpuscular volume,Hip index
LHCV	chr16:31469310-31469488	7	8.312e-06	0.03874	ARMC5	-136	intergenic	CpG: 150	-494	shore	c("cg20750077", "cg26287978", "cg18406471", "cg04299018", "cg15079206", "cg19616352", "cg05777628")
LHCV	chr2:64870281-64870490	2	9.891e-06	0.03925	SERTAD2	0	intron+utr5	CpG: 154	-9829		c("cg12182078", "cg10184289")	LDL cholesterol levels,TPE interval (resting),Heel bone mineral density,Apolipoprotein B levels,Low density lipoprotein cholesterol levels,Red cell distribution width,Antisaccade task score,Mean corpuscular volume,Mean corpuscular hemoglobin,Monocyte percentage of white cells,Systolic blood pressure x smoking status (ever vs never) interaction (2df test),Visceral fat,Red blood cell count,Mean sph…
LHCV	chr12:62652662-62652900	3	1.13e-05	0.03938	USP15	-1220	intergenic	CpG: 74	-965	shore	c("cg27552493", "cg02115865", "cg23911696")	Pyoderma gangrenosum in inflammatory bowel disease,Pulmonary function decline,Alopecia areata,Metabolite levels,Plateletcrit,Platelet distribution width
LHCV	chr16:1583391-1583630	5	1.162e-05	0.0403	IFT140	0	intron;intron+utr5	CpG: 67	-179	shore	c("cg16336651", "cg10698762", "cg26390081", "cg27594616", "cg02193187")	Coronary artery disease,Epilepsy and lamotrigine-induced maculopapular eruptions
LHCV	chr2:164204628-164204915	2	1.398e-05	0.04037	FIGN	254206	intergenic	CpG: 28	0	island	c("cg25702652", "cg23948843", "cg03662049", "cg19402991")	BMI (adjusted for smoking behaviour),BMI in non-smokers,Diastolic blood pressure,General risk tolerance (MTAG),Polycystic ovary syndrome (metabolic subtype),PR interval,Coronary artery disease,Myocardial infarction,Body mass index (joint analysis main effects and smoking interaction),Systolic blood pressure,Pulse pressure,Hypertension,Mean arterial pressure,Chronic kidney disease,Diastolic blood …
LHCV	chr1:45273277-45274055	4	3.796e-05	0.04045	BTBD19	-98	intergenic	CpG: 72	959	shore	c("cg26274118", "cg07603058", "cg24254387", "cg08462306", "cg11332928", "cg09292826", "cg03434029", "cg09400475")
LHCV	chr17:77763166-77763497	3	1.628e-05	0.04075	CBX2	1384	intergenic	CpG: 291	0	island	c("cg07250214", "cg04266152", "cg14265068")	Brain morphology (MOSTest)
LHCV	chr11:60719942-60720229	5	1.417e-05	0.04093	SLC15A3	-294	intergenic	CpG: 58	1054	shore	c("cg19237546", "cg26980692", "cg23572944", "cg13299068", "cg18151345")	Refractive error,Systolic blood pressure x smoking status (current vs non-current) interaction (2df test),Systolic blood pressure x smoking status (ever vs never) interaction (2df test)
LHCV	chr8:102063788-102063934	3	7.291e-06	0.04137	FLJ42969	-347	intergenic	CpG: 40	-28860		c("cg24860990", "cg07546433", "cg05940538")	Cognitive decline rate in late mild cognitive impairment,Body mass index
LHCV	chr10:104435818-104436140	2	1.611e-05	0.04145	ARL3	0	exon+utr3	CpG: 45	18653		c("cg25353120", "cg24435571")	Refractive error,Brain morphology (MOSTest),Blood protein levels,Systolic blood pressure,Mean arterial pressure,Pulse pressure,Diastolic blood pressure,Systolic blood pressure (long-term average),Mean arterial pressure (long-term average),Prostate cancer,Schizophrenia,Waist-to-hip ratio adjusted for BMI x sex x age interaction (4df test),Waist-to-hip ratio adjusted for BMI,Waist-to-hip ratio adju…
LHCV	chr4:89978251-89978566	6	1.583e-05	0.04162	FAM13A	0	TSS+exon+utr5	CpG: 126	-53338		c("cg06884401", "cg25779483", "cg01628862", "cg21395123", "cg08259261", "cg04536922")	Waist-to-hip ratio adjusted for BMI (joint analysis main effects and smoking interaction),Waist-to-hip ratio adjusted for BMI in non-smokers,Adiponectin levels,Lung function,Triglyceride levels,Type 2 diabetes,Systolic blood pressure,HDL cholesterol levels,Refractive error,Idiopathic pulmonary fibrosis,Apolipoprotein A1 levels,Lung function (FEV1/FVC),Peak expiratory flow,Lung function (FVC),Chro…
LHCV	chr16:1208531-1208828	2	1.499e-05	0.0418	CACNA1H	0	intron	CpG: 29	0	island	c("cg00675160", "cg10044575")	Mastocytosis (KIT D816V positive),Leukocyte telomere length,Eosinophil counts
LHCV	chr10:4163631-4163881	2	1.305e-05	0.04322	LOC101927964	32426	intergenic	CpG: 132	335505		c("cg22984894", "cg04322026")	Age-related cognitive decline (global cognition) (slope of z-scores),Age-related cognitive decline (language) (slope of z-scores)
LHCV	chr3:124839640-124839847	4	1.112e-05	0.04444	SLC12A8	0	intron	CpG: 48	-20722		c("cg11591485", "cg03509447", "cg23325940", "cg04453811")	Type 2 diabetes,Alanine aminotransferase levels,High light scatter reticulocyte percentage of red cells,Subcortical volume (MOSTest),Brain morphology (MOSTest),Cortical surface area (MOSTest),High light scatter reticulocyte count,Brain morphology (min-P),Fasting plasma glucose,Reticulocyte count,Tonsillectomy,Severe insulin-deficient type 2 diabetes,Reticulocyte fraction of red cells,Mean spheric…
LHCV	chr17:170875-171257	7	2.198e-05	0.04752	RPH3AL	0	intron+cds	CpG: 29	0	island	c("cg15809575", "cg12742645", "cg01282504", "cg17780867", "cg21909751", "cg05231332", "cg18290190")	Impaired insulin sensitivity in response to n-3 PUFA supplementation,AIDS progression,Idiopathic intracranial hypertension,DHEAS levels
LHCV	chr3:32279261-32279575	2	1.811e-05	0.04763	CMTM8	-595	intergenic	CpG: 118	0	island	c("cg01617750", "cg11134544")	Urinary magnesium excretion,HIV-1 viral setpoint,Diabetic retinopathy in type 2 diabetes,Periodontal disease-related phenotype (Socransky),Height
LHCV	chr12:13068506-13068699	2	1.113e-05	0.04763	GPRC5A	0	exon+utr3	CpG: 46	23839		c("cg24587625", "cg07236884")	Hemoglobin levels,Hematocrit,Hemoglobin,Nevus count or cutaneous melanoma,Nevus count,Cutaneous malignant melanoma,Hemoglobin concentration,Red blood cell count
LHCV	chr2:20647987-20648194	2	1.213e-05	0.04838	RHOB	0	exon	CpG: 158	0	island	c("cg25840926", "cg16258854")	Systemic sclerosis,Venous thromboembolism adjusted for sickle cell variant rs77121243-T
LHCV	chr10:49660579-49660810	3	1.373e-05	0.04904	ARHGAP22	0	nc_intron;intron	CpG: 86	1378	shore	c("cg11929985", "cg02401078", "cg11056384")	Refractive error,Daytime sleep phenotypes,Diabetic retinopathy,Self-employment,Macular thickness,Systolic blood pressure,Systolic blood pressure (education interaction),Conduct disorder
LHCV	chr13:50706810-50707065	5	1.54e-05	0.04981	DLEU1	0	nc_intron	CpG: 44	-520	shore	c("cg09524946", "cg18150909", "cg07121900", "cg05394800", "cg00247571")	Height,Plasma anti-thyroid peroxidase levels,Triglyceride levels,Low density lipoprotein cholesterol levels,HDL cholesterol levels,Type 2 diabetes,Heel bone mineral density,Urinary magnesium excretion,Multiple sclerosis,Circulating odd-numbered chain saturated fatty acid levels (C19:0),Eosinophil counts,Lung function (FVC),FEV1,Eosinophil percentage of white cells,Attention deficit hyperactivity …
RHCV	chr6:32118204-32118457	13	6.506e-22	2.176e-18	PRRT1	0	cds;intron+cds	CpG: 35	0	island	c("cg12320039", "cg15194163", "cg05714552", "cg05764839", "cg08123207", "cg19227031", "cg22849665", "cg11617964", "cg25845985", "cg22268510", "cg21398794", "cg13705391", "cg00254681")	Systolic blood pressure,Sarcoidosis (non-Lofgren's syndrome without extrapulmonary manifestations),Ulcerative colitis,Inflammatory bowel disease,IgG glycosylation,Epstein-Barr virus immune response (EBNA-1),Prostate cancer,Intraocular pressure,Autism spectrum disorder or schizophrenia,Waist-to-hip ratio adjusted for BMI,Hip circumference adjusted for BMI
RHCV	chr6:31733619-31734580	18	2.68e-21	2.36e-18	VWA7	0	intron+cds	CpG: 68	25283		c("cg00686197", "cg16587961", "cg06991565", "cg00330953", "cg09630142", "cg02002586", "cg03560996", "cg12425321", "cg10158997", "cg05239811", "cg13187827", "cg19593741", "cg25264948", "cg10095777", "cg23287992", "cg00848392", "cg23526676", "cg25641533")	Asthma,Asthma (childhood onset),Asthma and major depressive disorder,Hemoglobin levels,Fasting plasma glucose,Platelet distribution width,Ulcerative colitis,Inflammatory bowel disease,Autism spectrum disorder or schizophrenia,Chronic obstructive pulmonary disease
RHCV	chr6:26017619-26018185	8	1.8e-15	2.656e-12	H1-1	0	TSS+cds	CpG: 41	-2486	shore	c("cg08511651", "cg10146929", "cg11282676", "cg14703002", "cg23829024", "cg15741433", "cg05816193", "cg14652095")
RHCV	chr10:22623047-22624205	8	6.532e-15	4.786e-12	COMMD3-BMI1	2633	intergenic	CpG: 238	0	island	c("cg03760191", "cg18537454", "cg10804656", "cg13327545", "cg12490835", "cg07351143", "cg21383487", "cg09432590")
RHCV	chr20:62679255-62680505	8	1.104e-14	7.44e-12	SOX18	0	intron+utr3+cds	CpG: 179	0	island	c("cg01355392", "cg02231404", "cg22138735", "cg06602546", "cg04881720", "cg08855301", "cg23509896", "cg12630336")	Refractive error,Cerebrospinal AB1-42 levels in normal cognition
RHCV	chr11:72532555-72533664	6	5.904e-14	4.507e-11	ATG16L2	0	intron+utr5+cds;intron+cds	CpG: 111	0	island	c("cg11944287", "cg11863058", "cg24878173", "cg13771313", "cg04006327", "cg00979931")	Systemic lupus erythematosus,Crohn's disease,Non-albumin protein levels
RHCV	chr20:45980204-45981590	8	2.088e-13	1.274e-10	ZMYND8	0	TSS+intron+exon+utr5;intron+utr5;nc_intron+nc_exon;intron	CpG: 38	112093		c("cg15581501", "cg11809928", "cg03642096", "cg14646311", "cg00506062", "cg25520710", "cg18638857", "cg10467021")	Caffeine consumption from coffee,Eosinophil counts,Eosinophil percentage of white cells,Parahippocampal gyrus volume,Daytime nap,Bipolar disorder,Metabolite levels,Response to protease inhibitor treatment in hepatitis c (bilirubin toxicity),Waist-to-hip ratio adjusted for BMI x sex x age interaction (4df test),Waist-to-hip ratio adjusted for BMI,Mean platelet volume,Waist-to-hip ratio adjusted fo…
RHCV	chr17:76354621-76355288	6	3.989e-13	5.06e-10	SOCS3	0	intron+utr5+cds	CpG: 205	0	island	c("cg18181703", "cg11047325", "cg13343932", "cg10508317", "cg27637521", "cg10279487")	Asthma,Blood trace element (Se levels),Creatine kinase levels
RHCV	chr19:48291892-48292272	3	1.718e-12	3.826e-09	SELENOW	3953	intergenic	CpG: 69	9541		c("cg08062407", "cg12540689", "cg13716143")
RHCV	chr4:108993543-108993704	2	1.655e-12	8.699e-09	LEF1	0	intron	CpG: 72	82173		c("cg00471262", "cg17796318")	Systolic blood pressure,Blond vs. brown/black hair color,Multiple sclerosis,Chronic lymphocytic leukemia,Airflow obstruction,Systemic lupus erythematosus,Metabolic traits,Diastolic blood pressure,Tooth agenesis (mandibular second premolars),Medication use (calcium channel blockers)
RHCV	chr19:39466560-39467435	10	9.058e-12	8.76e-09	FBXO17	-178	intergenic	CpG: 53	157	shore	c("cg07180832", "cg15931823", "cg06244497", "cg02772240", "cg10443717", "cg10742957", "cg14206172", "cg06247012", "cg24010336", "cg08844745")	SAPHO syndrome
RHCV	chr11:57415113-57416267	6	1.549e-11	1.136e-08	YPEL4	0	intron+exon+utr5;intron+utr5	CpG: 19	449	shore	c("cg08136112", "cg03989792", "cg02972988", "cg00035505", "cg08634797", "cg06434864", "cg20249500")	Schizophrenia,Neuroticism,Autism spectrum disorder or schizophrenia
RHCV	chr17:46679135-46680006	6	3.242e-11	3.15e-08	HOXB-AS3	0	nc_intron+nc_exon;intron+utr5;nc_intron	CpG: 65	3546		c("cg14509967", "cg11207533", "cg02566861", "cg09983216", "cg07796575", "cg21816532")
RHCV	chr7:130129946-130130481	10	9.675e-11	1.53e-07	MEST	0	intron+utr5;nc_intron	CpG: 177	-258	shore	c("cg17706086", "cg10473158", "cg05222671", "cg10767216", "cg15068552", "cg17347253", "cg02756856", "cg26275543", "cg20826277", "cg14584935")	Waist-to-hip ratio adjusted for BMI x sex x age interaction (4df test),Waist-to-hip ratio adjusted for BMI (age >50)
RHCV	chr7:102553045-102553618	7	1.341e-10	1.98e-07	FBXL13	0	intron+cds;nc_intron+nc_exon;TSS+intron+exon+utr5	CpG: 99	-161488		c("cg08636620", "cg02724472", "cg27481555", "cg20442697", "cg20485874", "cg19561297", "cg17083583")	Type 2 diabetes,Morning vs. evening chronotype,Chronotype,Blood pressure measurement (cold pressor test),Morning person,Alzheimer's disease
RHCV	chr17:27044322-27045323	17	4.571e-10	3.864e-07	RAB34	0	TSS+intron+utr5+cds;TSS+exon+utr5;TSS+intron+exon+utr5;TSS+utr5+cds	CpG: 95	0	island	c("cg12873610", "cg21816330", "cg18686527", "cg02530437", "cg02850487", "cg04146591", "cg19504123", "cg26472572", "cg01274742", "cg21237418", "cg08839210", "cg03452174", "cg22803868", "cg08032476", "cg04295815", "cg19982230", "cg02098463")	Urate levels in lean individuals
RHCV	chr20:62406428-62406964	5	2.82e-10	4.451e-07	ZBTB46	0	intron	CpG: 61	0	island	c("cg14251267", "cg16737517", "cg18369516", "cg04630273", "cg12283398")	Type 2 diabetes (adjusted for BMI),Asthma,Processed meat consumption,Femoral neck bone mineral density and trunk fat mass adjusted by trunk lean mass,Trunk fat mass adjusted for trunk lean mass,Meat-related diet,Leukocyte telomere length,Asthma or allergic disease (pleiotropy),Allergic disease (asthma, hay fever or eczema),Marginal zone lymphoma or multiple sclerosis,Inflammatory bowel disease,Ul…
RHCV	chr22:30970532-30970729	2	1.201e-10	5.16e-07	GAL3ST1	0	TSS+exon+utr5	CpG: 54	-16876		c("cg07274898", "cg27102378")	Brain morphology (MOSTest),Creutzfeldt-Jakob disease (sporadic),A body shape index
RHCV	chr10:530635-531569	11	5.862e-10	5.311e-07	DIP2C	0	intron	CpG: 31	0	island	c("cg23978242", "cg16977735", "cg00590260", "cg27421267", "cg00219169", "cg09955645", "cg26116937", "cg27568360", "cg06439603", "cg14429526", "cg25712088")	Carotid intima media thickness x smoking interaction,Gut microbiota (bacterial taxa, hurdle binary method),Lateral ventricle temporal horn volume,Frontal pole volume,Uric acid levels,Immune reponse to smallpox (secreted IFN-alpha),Psychosis in Alzheimer's disease,Malaria,Chronotype
RHCV	chr6:30094960-30095570	24	4.971e-10	6.896e-07	TRIM40	-8346	intergenic	CpG: 36	0	island	c("cg21376799", "cg20167366", "cg14645861", "cg06893296", "cg12860635", "cg25247859", "cg05745631", "cg05068206", "cg23079252", "cg21334513", "cg27282900", "cg02049405", "cg06938705", "cg04768479", "cg18628732", "cg17034390", "cg05994850", "cg26719062", "cg18055610", "cg19059495", "cg20999347", "cg01964152", "cg08548396", "cg12534216")	Refractive error,Parkinson's disease or first degree relation to individual with Parkinson's disease,High light scatter reticulocyte count,Immature fraction of reticulocytes,Neuroticism,Platelet count,Red cell distribution width,Anger,Autism spectrum disorder or schizophrenia,Mean platelet volume
RHCV	chr11:66233439-66233905	8	4.375e-10	7.943e-07	PELI3	0	TSS+exon+utr5	CpG: 89	0	island	c("cg16381660", "cg13896687", "cg01747364", "cg23874815", "cg20773576", "cg13485290", "cg07729269", "cg12372692")	Bipolar disorder
RHCV	chr1:174843523-174843971	7	4.747e-10	8.965e-07	RABGAP1L	0	nc_intron;intron;TSS+intron+exon+utr5;intron+utr5	CpG: 112	-124519		c("cg20535312", "cg18489118", "cg27212156", "cg02482603", "cg11480314", "cg05702218", "cg04858586")	Caffeine consumption from tea,Tea consumption,Adult body size,Cerebrospinal fluid t-tau:AB1-42 ratio,Systemic lupus erythematosus,Neutrophil count,Daytime nap,Chronotype,White blood cell count,Medication use (anilides)
RHCV	chr6:131571435-131571669	4	2.539e-10	9.18e-07	AKAP7	0	TSS+exon+utr5;intron;nc_intron	CpG: 71	114278		c("cg12700074", "cg05712302", "cg17760295", "cg05915981")	Pulse pressure,Systolic blood pressure,Loneliness,Loneliness (MTAG),Estimated glomerular filtration rate,Creatinine levels,Glomerular filtration rate,Hip circumference adjusted for BMI
RHCV	chr16:8806359-8807043	14	7.516e-10	9.298e-07	ABAT	0	TSS+exon+utr5;intron+utr5	CpG: 45	37740		c("cg07336964", "cg01881182", "cg16586594", "cg26778345", "cg17118435", "cg08241330", "cg08834902", "cg00231389", "cg00220102", "cg04332619", "cg01221157", "cg10292855", "cg05372963", "cg26915924")	Bronchopulmonary dysplasia in preterm infants,Anger,Menopause (age at onset),Response to opioid analgesics in cancer (pain decrease)
RHCV	chr2:3704363-3704793	7	6.521e-10	1.283e-06	ALLC	-996	intergenic	CpG: 28	4898		c("cg06156640", "cg19825600", "cg19052272", "cg10645314", "cg00999904", "cg25251562", "cg21132587")	Childhood dental caries in primary teeth,Chronic kidney disease (reduced eGFR or end stage renal disease) in type 1 diabetes,Fasting glucose change,Chronotype,Morning person,Response to inhaled corticosteroid treatment in asthma (change in FEV1)
RHCV	chr15:89154058-89154196	3	2.271e-10	1.393e-06	MIR7-2	-859	intergenic	CpG: 100	4860		c("cg18824446", "cg09160955", "cg23176340")	Night sleep phenotypes
RHCV	chr22:31536431-31536784	6	6.852e-10	1.643e-06	PLA2G3	0	TSS+exon+utr5	CpG: 29	-19340		c("cg08457421", "cg25937577", "cg05815196", "cg00727590", "cg25137841", "cg17733820")	Fish- and plant-related diet,Pork consumption,Oily fish consumption,Appendicular lean mass,Paclitaxel-induced neuropathy,Gut microbiota (beta diversity)
RHCV	chr16:65635643-65636127	5	1.054e-09	1.843e-06	LINC00922	-25440	intergenic	CpG: 232	477979		c("cg07840518", "cg18265326", "cg09225336", "cg19420069", "cg11387709")	Cognitive ability, years of educational attainment or schizophrenia (pleiotropy),Gut microbiota alpha diversity (Chao1 index),Iron status biomarkers (ferritin levels),Western dietary pattern
RHCV	chr3:111717682-111718457	11	2.992e-09	3.267e-06	TAGLN3	0	TSS+intron+utr5+cds;intron+utr5+cds	CpG: 40	19539		c("cg04671541", "cg14770958", "cg20925462", "cg08570199", "cg14098532", "cg13441378", "cg10053169", "cg19778003", "cg20126106", "cg18998911", "cg20941855")
RHCV	chr12:2944163-2944760	9	2.625e-09	3.72e-06	NRIP2	0	TSS+exon+utr5;nc_intron	CpG: 27	22036		c("cg06997549", "cg14176966", "cg01461254", "cg03126946", "cg00922748", "cg02852959", "cg05194726", "cg10231675", "cg01210325")
RHCV	chr10:88718164-88719121	8	4.287e-09	3.79e-06	SNCG	0	intron+utr5+cds;TSS+intron+utr5+cds	CpG: 59	-8918		c("cg23315423", "cg09552892", "cg11426013", "cg03677069", "cg21012874", "cg18181908", "cg10473257", "cg05462658")
RHCV	chr1:40098595-40099015	6	3.438e-09	6.926e-06	HEYL	0	intron	CpG: 78	-5995		c("cg00034101", "cg23776628", "cg12634306", "cg08355042", "cg12130560", "cg11242602")	Triglyceride levels x alcohol consumption (regular vs non-regular drinkers) interaction (2df),HDL cholesterol levels x alcohol consumption (drinkers vs non-drinkers) interaction (2df),Triglyceride levels x alcohol consumption (drinkers vs non-drinkers) interaction (2df),HDL cholesterol levels,HDL cholesterol levels in current drinkers,HDL cholesterol levels x alcohol consumption (regular vs non-r…
RHCV	chr11:67207498-67208062	7	4.812e-09	7.219e-06	CORO1B	0	intron+cds	CpG: 26	3836		c("cg01525879", "cg01252023", "cg02222982", "cg27657924", "cg15512469", "cg25837813", "cg07622205")	HDL cholesterol levels,Refractive error,Non-response to citalopram or escitalopram and depression
RHCV	chr3:129266412-129267034	3	6.36e-09	8.651e-06	H1-8	0	intron+cds	CpG: 148	-56881		c("cg26661021", "cg05206432", "cg11404464")
RHCV	chr3:18480381-18480706	3	3.54e-09	9.215e-06	SATB1	0	intron+utr5	CpG: 140	-4406		c("cg00039170", "cg16489771", "cg22336648")	General risk tolerance (MTAG),Adventurousness,Parkinson's disease or first degree relation to individual with Parkinson's disease,Aspartate aminotransferase levels,Familial lung adenocarcinoma,Parkinson's disease,Left-handedness,Platelet count,Chronic mucus hypersecretion,Sj**gren's syndrome,Itch intensity from mosquito bite
RHCV	chr3:194014481-194015171	7	7.629e-09	9.355e-06	LINC00887	3817	intergenic	CpG: 43	0	island	c("cg03765423", "cg02153814", "cg25661792", "cg10663765", "cg11324650", "cg08991643", "cg12155036")	Mortality in sepsis
RHCV	chr3:33700962-33701223	7	3.075e-09	9.97e-06	CLASP2	0	intron	CpG: 86	-57983		c("cg21424270", "cg16618226", "cg12007634", "cg21553436", "cg06761398", "cg00744866", "cg16136926")	Metabolite levels
RHCV	chr1:36038701-36039423	10	9.367e-09	1.098e-05	TFAP2E	0	TSS+intron+utr5+cds	CpG: 118	0	island	c("cg22851880", "cg13558810", "cg19587534", "cg15047582", "cg09364688", "cg26372517", "cg01101380", "cg17583667", "cg13263950", "cg01155426")	Mean reticulocyte volume
RHCV	chr8:29210580-29210800	4	3.048e-09	1.172e-05	DUSP4	-2379	intergenic	CpG: 28	0	island	c("cg21073748", "cg18908258", "cg15944766", "cg00510870")	Postoperative complication after cardiac surgery,Response to statin therapy,Prostate cancer,Spontaneous preterm birth (maternal effect),Gestational age at birth (maternal effect)
RHCV	chr12:3011514-3011741	2	3.748e-09	1.397e-05	TULP3	0	intron	CpG: 101	10876		c("cg22898516", "cg20467195")	Mean corpuscular hemoglobin,Mean reticulocyte volume,Mean corpuscular volume,Mean spheric corpuscular volume
RHCV	chr1:16554171-16554558	3	7.544e-09	1.649e-05	CPLANE2	3628	intergenic	CpG: 37	511	shore	c("cg20611680", "cg17463745", "cg16312002")
RHCV	chr3:18459838-18459998	3	3.831e-09	2.026e-05	SATB1	0	intron+utr5;intron	CpG: 31	-6300		c("cg00641002", "cg17806411", "cg12369481")	General risk tolerance (MTAG),Adventurousness,Parkinson's disease or first degree relation to individual with Parkinson's disease,Aspartate aminotransferase levels,Familial lung adenocarcinoma,Parkinson's disease,Left-handedness,Platelet count,Chronic mucus hypersecretion,Sj**gren's syndrome,Itch intensity from mosquito bite
RHCV	chr7:4671260-4671479	4	5.478e-09	2.116e-05	FOXK1	-50446	intergenic	CpG: 91	-9954		c("cg15947598", "cg04578992", "cg25879142", "cg14485097")	Heel bone mineral density,Apolipoprotein A1 levels,Mosquito bite size,Disease progression in age-related macular degeneration,Cognitive decline rate in late mild cognitive impairment,Itch intensity from mosquito bite,Emotional lability in attention deficit hyperactivity disorder,Diastolic blood pressure
RHCV	chr5:176559334-176559881	3	1.643e-08	2.541e-05	NSD1	-198	intergenic	CpG: 263	0	island	c("cg19731612", "cg18121224", "cg08369368")	Waist circumference adjusted for body mass index,Height,Body fat distribution (arm fat ratio),Body fat distribution (trunk fat ratio),Lymphocyte count,Nonsyndromic cleft lip,Activated partial thromboplastin time,Waist circumference adjusted for BMI (joint analysis main effects and physical activity interaction),Waist circumference adjusted for BMI in active individuals,Neutrophil count,Narrowest …
RHCV	chr3:53700141-53700276	4	4.931e-09	3.091e-05	CACNA1D	0	intron	CpG: 61	-157116		c("cg15417641", "cg00336149", "cg21188533", "cg13411554")	Visceral adipose tissue/subcutaneous adipose tissue ratio,Height,Diastolic blood pressure,General risk tolerance (MTAG),Systolic blood pressure,Refractive error,Spherical equivalent or myopia (age of diagnosis),PR interval,Body size at age 10,Age at first sexual intercourse,Insomnia,Mean arterial pressure,Pulse pressure,Hypertension,Resting heart rate,Axial length,Insulin resistance/response,Body…
RHCV	chr13:31480128-31480335	6	7.847e-09	3.208e-05	TEX26-AS1	0	nc_intron	CpG: 85	0	island	c("cg08756033", "cg25226285", "cg01411823", "cg24690437", "cg11126134", "cg24891133")	Cognitive function,3-month functional outcome in non-lacunar ischaemic stroke (modified Rankin score)
RHCV	chr18:57565356-57566460	6	4.895e-08	3.752e-05	PMAIP1	-767	intergenic	CpG: 82	-406	shore	c("cg12741572", "cg11957475", "cg22549408", "cg14685305", "cg23084705", "cg05157251")	Height,HDL cholesterol levels x alcohol consumption (regular vs non-regular drinkers) interaction (2df),Triglyceride levels x alcohol consumption (regular vs non-regular drinkers) interaction (2df),Regular attendance at a pub or social club,HDL cholesterol levels,Apolipoprotein A1 levels,Coronary artery disease,HDL cholesterol levels x alcohol consumption (drinkers vs non-drinkers) interaction (2…
RHCV	chr6:166970252-166970727	3	2.138e-08	3.808e-05	RPS6KA2	0	intron	CpG: 21	-61603		c("cg17501210", "cg05966420", "cg11387340")	Bipolar disorder,Bipolar I disorder,Urinary metabolite levels in chronic kidney disease,Caf**-au-lait macule number in neurofibromatosis type1,Macrovascular complications in type 2 diabetes,Smooth-surface caries,Dental caries,Waist circumference,Inflammatory bowel disease,3-month functional outcome in ischaemic stroke (modified Rankin score),Blood pressure (smoking interaction),Pre-treatment vira…
RHCV	chr19:14376389-14376960	3	3.689e-08	5.467e-05	LINC01841	39309	intergenic	CpG: 23	0	island	c("cg26173906", "cg06729532", "cg22914338")
RHCV	chr17:38517913-38518714	4	6.105e-08	6.449e-05	GJD3	0	exon	CpG: 135	-251	shore	c("cg05568941", "cg06949812", "cg22896075", "cg05930207", "cg06565253")	Platelet distribution width
RHCV	chr3:9958443-9958869	5	3.765e-08	7.478e-05	IL17RC	0	TSS+exon+utr5;nc_exon	CpG: 95	779	shore	c("cg23183100", "cg21688248", "cg26501048", "cg22585927", "cg13363829")	Appendicular lean mass
RHCV	chr11:68924577-68924956	5	3.476e-08	7.76e-05	SMIM38	0	nc_intron;intron+exon+utr5;nc_intron	CpG: 30	0	island	c("cg25179853", "cg23740940", "cg07882059", "cg03469862", "cg15234197")
RHCV	chr14:100541686-100542111	2	3.924e-08	7.811e-05	EVL	0	intron	CpG: 21	-68295		c("cg13868026", "cg18233599")	White matter hyperintensities,Blood protein levels,White matter hyperintensity burden
RHCV	chr19:44084271-44084877	7	6.001e-08	8.379e-05	PINLYP	0	TSS+intron+exon+utr5;intron	CpG: 31	4366		c("cg23139234", "cg26547443", "cg26354599", "cg25857194", "cg03873403", "cg10403753", "cg13677087")
RHCV	chr19:46147148-46147562	6	4.3e-08	8.787e-05	EML2	0	nc_intron;intron	CpG: 61	1517	shore	c("cg03826366", "cg24999870", "cg01691686", "cg15591645", "cg00859314", "cg15737090")	Fruit consumption,Type 2 diabetes,Subcutaneous adipose tissue,Hemoglobin A1c levels
RHCV	chr1:55246867-55247408	5	6.038e-08	9.444e-05	TTC22	0	utr3+cds	CpG: 88	0	island	c("cg15089077", "cg24550149", "cg19022697", "cg15645660", "cg11949335")
RHCV	chr3:183723836-183724015	4	2.233e-08	0.0001056	ABCC5	0	nc_intron;intron;intron+utr5	CpG: 73	-11168		c("cg08478621", "cg27658518", "cg24056885", "cg13582966")	Type 2 diabetes,Basophil percentage of white cells,Eosinophil counts,Platelet distribution width,Monocyte percentage of white cells,Neutrophil count,Red cell distribution width,Anterior chamber depth,Platelet count,White blood cell count,Mean corpuscular hemoglobin concentration,Plateletcrit
RHCV	chr17:71344327-71344800	3	6.313e-08	0.0001129	SDK2	0	intron+cds	CpG: 161	35645		c("cg15689549", "cg06630731", "cg07482238")	Response to zileuton treatment in asthma (FEV1 change interaction),Panic disorder,Liver fibrosis severity in HIV/hepatitis C co-infection,Pursuit maintenance gain,Hashimoto thyroiditis
RHCV	chr19:49243791-49244126	5	4.666e-08	0.0001178	IZUMO1	0	exon+utr3;TSS+exon+utr5	CpG: 108	829	shore	c("cg24523392", "cg05432996", "cg10347828", "cg17773655", "cg09810593")	Fish- and plant-related diet,Processed meat consumption,Cooked vegetable consumption,Fruit consumption,Meat-related diet,Pork consumption,Oily fish consumption,Non-oily fish consumption,Alcohol consumption,Blood urea nitrogen levels,Alcohol consumption (drinks per week),Inflammatory bowel disease,Crohn's disease,Retinal vascular caliber,Bipolar disorder,Glomerular filtration rate (creatinine),Alc…
RHCV	chr5:672845-672910	3	9.354e-09	0.0001218	TPPP	0	intron	CpG: 62	4256		c("cg22879098", "cg24082121", "cg10986412")	Esophageal adenocarcinoma,Barrett's esophagus or Esophageal adenocarcinoma,Idiopathic downbeat nystagmus,Estimated glomerular filtration rate,Estimated glomerular filtration rate in non-diabetics,Estimated glomerular filtration rate in diabetes,Ulcerative colitis,Haemorrhoidal disease
RHCV	chr6:111852105-111852130	2	4.329e-09	0.0001465	TRAF3IP2-AS1	0	nc_intron	CpG: 178	46596		c("cg13716776", "cg14390644")	Depressive episodes in bipolar disorder,Depressive and manic episodes in bipolar disorder
RHCV	chr5:149111749-149112344	6	1.057e-07	0.0001503	PPARGC1B	0	intron	CpG: 212	0	island	c("cg13593479", "cg18604199", "cg27200158", "cg09970855", "cg09865068", "cg10230957")	HDL cholesterol levels,Cutaneous malignant melanoma,Apolipoprotein A1 levels,Low tan response,Freckles,Age spots,Nontraumatic osteonecrosis of the femoral head,Electrocardiographic traits (multivariate),Deep white matter hyperintensities,Keratinocyte cancer (MTAG),Nevus count or cutaneous melanoma,Nevus count,Basal cell carcinoma,Tanning,Obesity-related traits,Vitiligo,Facial pigmentation measure…
RHCV	chr12:4918335-4919230	7	1.716e-07	0.0001623	KCNA6	0	TSS+utr5+cds	CpG: 138	0	island	c("cg13188098", "cg20010848", "cg26162582", "cg26858704", "cg01175812", "cg19870512", "cg11224582", "cg10671668")	Refractive error,Physical activity (moderate intensity activity duration),Anti-saccade response
RHCV	chr3:40428506-40428986	9	9.504e-08	0.0001675	ENTPD3	0	TSS+intron+exon+utr5	CpG: 32	0	island	c("cg14818391", "cg17200465", "cg04652603", "cg00656387", "cg13409248", "cg10755058", "cg15514087", "cg18306943", "cg02782426")	Eosinophil percentage of white cells,Neuroticism
RHCV	chr22:43505892-43506033	4	2.886e-08	0.0001732	BIK	-722	intergenic	CpG: 19	0	island	c("cg09263116", "cg01341487", "cg26453588", "cg04042468")	Prostate cancer (SNP x SNP interaction),Prostate cancer
RHCV	chr11:1912178-1912495	4	6.783e-08	0.000181	LSP1	0	intron+utr3	CpG: 19	8844		c("cg22316418", "cg06452190", "cg21727701", "cg19179556")	Systolic blood pressure,Pulse pressure,Central corneal thickness,Lymphocyte count,Systolic blood pressure x alcohol consumption interaction (2df test),Systolic blood pressure x alcohol consumption (light vs heavy) interaction (2df test),Pulse pressure x alcohol consumption interaction (2df test),Diastolic blood pressure,Hypertension,Pulse pressure x alcohol consumption (light vs heavy) interactio…
RHCV	chr14:81421983-81422160	5	3.821e-08	0.0001826	TSHR	0	utr5+cds	CpG: 25	422	shore	c("cg09076337", "cg16108059", "cg19563130", "cg09721659", "cg01682285")	Tourette syndrome,Thyroid stimulating hormone levels,Smooth-surface caries,Hair morphology,Optic nerve measurement (rim area),Uric acid levels,Visceral fat,Graves' disease,Male sexual orientation,Maximal oxygen uptake response,Obstetric antiphospholipid syndrome,Urinary albumin excretion
RHCV	chr7:6615984-6616677	5	1.573e-07	0.0001921	ZDHHC4	-387	intergenic	CpG: 38	-241	shore	c("cg27414535", "cg23697861", "cg03339317", "cg19149522", "cg19707454")	Body mass index
RHCV	chr7:40026957-40027398	5	1.026e-07	0.0001969	CDK13	0	intron+cds	CpG: 255	35345		c("cg02626076", "cg19451873", "cg18524319", "cg17413540", "cg02035448")	Lymphocyte count,Serum uric acid levels in response to allopurinol in gout,Lymphocyte percentage of white cells,Neutrophil percentage of white cells,Plateletcrit
RHCV	chr19:55889013-55889387	4	9.158e-08	0.0002072	TMEM190	0	intron+cds	CpG: 38	0	island	c("cg19402371", "cg06693983", "cg01695406", "cg25293806")	Blood protein levels
RHCV	chr22:38627184-38627344	4	4.235e-08	0.0002239	TMEM184B	0	intron+cds	CpG: 62	16356		c("cg06390490", "cg22197811", "cg08350219", "cg18308338")	Refractive error,Mammographic density (dense area),Percent mammographic density,Waist circumference adjusted for body mass index,A body shape index
RHCV	chr15:42693865-42694231	3	9.931e-08	0.0002296	CAPN3	0	intron+cds	CpG: 40	-88728		c("cg06760004", "cg24833706", "cg24801154")	Triglyceride levels,Triglyceride levels x alcohol consumption (regular vs non-regular drinkers) interaction (2df),HDL cholesterol levels x alcohol consumption (regular vs non-regular drinkers) interaction (2df),Triglyceride levels x short total sleep time interaction (2df test),HDL cholesterol levels x alcohol consumption (drinkers vs non-drinkers) interaction (2df),Triglyceride levels x alcohol …
RHCV	chr1:235183916-235184122	2	5.675e-08	0.0002331	LOC101927851	-84170	intergenic	CpG: 30	-83432		c("cg23453101", "cg13910020")
RHCV	chr2:198029141-198029332	3	6.557e-08	0.0002904	ANKRD44	0	intron;nc_intron	CpG: 31	0	island	c("cg26132737", "cg09496748", "cg07683388")	Brain morphology (MOSTest),Cortical thickness (MOSTest),Subcortical volume (MOSTest),Brain morphology (min-P),Subcortical volume (min-P),Cortical surface area (MOSTest),Intracranial, abdominal aortic or thoracic aortic aneurysm (pleiotropy),Morning person,Schizophrenia,Interferon alpha levels in systemic lupus erythematosus,Autism spectrum disorder or schizophrenia
RHCV	chr2:74729100-74729710	8	2.12e-07	0.0002941	LBX2	0	intron	CpG: 131	0	island	c("cg11985480", "cg17105139", "cg08355260", "cg10855681", "cg06768010", "cg10738368", "cg03270710", "cg01295339")
RHCV	chr6:31543169-31543686	13	1.949e-07	0.000319	TNF	0	TSS+utr5+cds	CpG: 75	-4750		c("cg11484872", "cg21370522", "cg19648923", "cg01569083", "cg03037030", "cg12681001", "cg21222743", "cg10717214", "cg04425624", "cg21467614", "cg08553327", "cg26729380", "cg10650821")	Asthma,Pulse pressure,Asthma (childhood onset),Asthma and major depressive disorder,Ulcerative colitis,Inflammatory bowel disease,Crohn's disease,Neonatal lupus,Cervical cancer,Malaria,Type 1 diabetes (age at diagnosis),Psychosis (atypical),AIDS progression,Autism spectrum disorder or schizophrenia,Waist-to-hip ratio adjusted for BMI
RHCV	chr6:112557272-112557503	3	8.898e-08	0.0003259	LAMA4	0	intron	CpG: 36	-17588		c("cg22587186", "cg07145942", "cg24063615")	Bipolar disorder,Metabolite levels,A body shape index,Waist-to-hip ratio adjusted for BMI,Waist-hip index,Waist circumference adjusted for body mass index
RHCV	chr14:32413698-32414086	4	1.515e-07	0.0003304	LINC02313	0	nc_exon	CpG: 145	-131190		c("cg16802892", "cg15034333", "cg10004329", "cg14591686")
RHCV	chr1:54750597-54751035	4	2.038e-07	0.0003936	SSBP3	0	intron	CpG: 27	26578		c("cg09354961", "cg09101619", "cg11816048", "cg25884427")	TPE interval (resting),Triglyceride levels,T wave morphology restitution during recovery from exercise,T wave morphology restitution during recovery from exercise (MTAG),Refractive error,PR interval,Body size at age 10,Brain morphology (MOSTest),Subcortical volume (MOSTest),Cortical surface area (MOSTest),Cortical thickness (min-P),Cortical thickness (MOSTest),Brain morphology (min-P),Subcortical…
RHCV	chr12:10183850-10184399	3	2.623e-07	0.0004041	CLEC9A	0	intron+utr5	CpG: 37	-79676		c("cg02110856", "cg21871669", "cg03900817")
RHCV	chr10:75654257-75654563	2	1.478e-07	0.0004085	C10orf55	15163	intergenic	CpG: 70	-16133		c("cg19850275", "cg09998038")	Gut microbiota (bacterial taxa, hurdle binary method),Crohn's disease,Multiple sclerosis,Paclitaxel disposition in epithelial ovarian cancer,Venous thromboembolism adjusted for sickle cell variant rs77121243-T,Chronic obstructive pulmonary disease or resting heart rate (pleiotropy),Systemic lupus erythematosus
RHCV	chr16:10912331-10912718	5	1.876e-07	0.0004102	TVP23A	0	TSS+intron+utr5+cds;TSS+intron+exon+utr5;nc_intron+nc_exon	CpG: 55	0	island	c("cg21839338", "cg14795855", "cg26952618", "cg09175009", "cg09684846")
RHCV	chr2:118942638-118943184	5	2.746e-07	0.0004255	THORLNC	0	nc_intron+nc_exon	CpG: 41	-639	shore	c("cg01528913", "cg03217115", "cg27637303", "cg26480889", "cg20802255")
RHCV	chr15:74494854-74495401	10	2.848e-07	0.0004404	STRA6	0	TSS+utr5+cds;intron+exon+utr5;intron+utr5;intron;TSS+intron+exon+utr5	CpG: 26	26962		c("cg23887948", "cg01332054", "cg26451735", "cg00597876", "cg11787522", "cg18717554", "cg15162876", "cg00075967", "cg26774156", "cg14275207")	Optic disc size,Estimated glomerular filtration rate,Inhibitory control,Coffee consumption (cups per day)
RHCV	chr6:32942205-32942714	8	2.664e-07	0.0004427	BRD2	0	intron+utr5+cds;intron+cds;intron+exon+utr5	CpG: 140	1251	shore	c("cg18918417", "cg16416715", "cg26264318", "cg25158622", "cg26953232", "cg24275356", "cg27395200", "cg07275218")	Asthma,Hemoglobin levels,Inflammatory bowel disease,Crohn's disease,Ulcerative colitis,Feeling nervous,Autism spectrum disorder or schizophrenia
RHCV	chr5:95902904-95903026	2	6.415e-08	0.0004448	LOC101929710	0	nc_intron	CpG: 116	-94691		c("cg26456719", "cg15049092")	Heel bone mineral density,Aspartate aminotransferase levels in non-alcoholic fatty liver disease,Body mass index,Fasting blood glucose,Major depressive disorder x sex interaction
RHCV	chr17:4692162-4692377	4	1.171e-07	0.0004607	GLTPD2	0	TSS+utr5+cds	CpG: 173	0	island	c("cg17351882", "cg07208649", "cg03704673", "cg11177833")	Blood protein levels,Sphingomyelin levels,Metabolite levels
RHCV	chr1:173174650-173174920	6	1.5e-07	0.0004701	TNFSF4	0	intron;TSS+exon+utr5	CpG: 102	-271058		c("cg08919180", "cg11119525", "cg26205842", "cg10155780", "cg21634535", "cg11301253")	Alopecia areata,Asthma,Systemic lupus erythematosus,Allergic disease (asthma, hay fever and/or eczema) (multivariate analysis),Allergic disease (asthma, hay fever and/or eczema) (age of onset),Systemic sclerosis,Allergic disease (asthma, hay fever or eczema),Rheumatoid arthritis (ACPA-positive),Crohn's disease,Celiac disease,Diabetic retinopathy,IgA levels,Asthma (childhood onset),Vein graft sten…
RHCV	chr16:86370962-86371442	6	2.713e-07	0.0004781	LINC00917	0	nc_intron+nc_exon	CpG: 21	33068		c("cg00443946", "cg09813874", "cg16802855", "cg03936135", "cg03330223", "cg02202502")	Vertical cup-disc ratio (multi-trait analysis),Optic cup area,Lung function (FEV1/FVC),Insomnia,Colorectal cancer or advanced adenoma,Pancreatic cancer,Cerebrospinal fluid clusterin levels,Appendicular lean mass
RHCV	chr10:22766081-22766320	3	1.367e-07	0.0004839	LOC100499489	-39223	intergenic	CpG: 217	0	island	c("cg22953960", "cg17077610", "cg15772157")
RHCV	chr7:150946263-150946443	4	1.138e-07	0.0005349	SMARCD3	0	intron	CpG: 74	102	shore	c("cg13542466", "cg07015393", "cg17599236", "cg21266943")	Heel bone mineral density,Hematocrit,Hemoglobin,Multiple myeloma,Eyebrow thickness,IgG glycosylation,Red blood cell count,Immunoglobulin light chain (AL) amyloidosis
RHCV	chr8:141301414-141301482	2	4.451e-08	0.0005538	TRAPPC9	0	nc_intron;intron	CpG: 32	-47358		c("cg07162903", "cg01877366")	Pulse pressure,Diastolic blood pressure,Response to (pegylated) interferon in chronic hepatitis B,Systolic blood pressure and diastolic blood pressure (bivariate analysis),Interleukin-6 levels in HIV infection,Pars opercularis volume,Major depressive disorder,Disease progression in age-related macular degeneration,Emphysema distribution in smoking,Response to amphetamines,Obesity-related traits,B…
RHCV	chr11:628302-628677	4	2.493e-07	0.0005623	SCT	-1121	intergenic	CpG: 103	265	shore	c("cg18714560", "cg05782292", "cg26736232", "cg04150762")
RHCV	chr13:50706810-50707065	5	2.117e-07	0.0007021	DLEU1	0	nc_intron	CpG: 44	-520	shore	c("cg09524946", "cg18150909", "cg07121900", "cg05394800", "cg00247571")	Height,Plasma anti-thyroid peroxidase levels,Triglyceride levels,Low density lipoprotein cholesterol levels,HDL cholesterol levels,Type 2 diabetes,Heel bone mineral density,Urinary magnesium excretion,Multiple sclerosis,Circulating odd-numbered chain saturated fatty acid levels (C19:0),Eosinophil counts,Lung function (FVC),FEV1,Eosinophil percentage of white cells,Attention deficit hyperactivity …
RHCV	chr6:30853255-30854233	10	8.174e-07	0.000707	DDR1	0	intron+exon+utr5;intron;intron+utr5	CpG: 46	579	shore	c("cg12308216", "cg20955507", "cg22485298", "cg25607383", "cg11975790", "cg16215084", "cg25251478", "cg26321999", "cg00934322", "cg07187855", "cg24566261", "cg09965419", "cg17091577")	Rosacea symptom severity,Serum alkaline phosphatase levels,Smoking initiation (ever regular vs never regular),Sarcoidosis (Lofgren's syndrome vs non-Lofgren's syndrome),Microalbuminuria in type 1 diabetes,Ulcerative colitis,Age-related macular degeneration,Response to hepatitis B vaccine,Malaria,Schizophrenia,Type 1 diabetes and autoimmune thyroid diseases,Takayasu arteritis,Autism spectrum disor…
RHCV	chr7:72005-72298	2	2.553e-07	0.0007369	LOC102723672	72146	intergenic	CpG: 20	-10026		c("cg16497076", "cg23238501")
RHCV	chr11:2321770-2322050	9	2.557e-07	0.0007725	C11orf21	0	nc_intron;intron+cds	CpG: 312	28838		c("cg05608541", "cg13731761", "cg26598899", "cg14510967", "cg23929682", "cg13186130", "cg07489413", "cg11525052", "cg25961099")	Eosinophil counts,Chronic lymphocytic leukemia,Sum eosinophil basophil counts,White blood cell count (basophil),Mean corpuscular hemoglobin,Obesity-related traits,Malaria,Red blood cell count,Clostridioides difficle infection,Monocyte count,Pursuit maintenance gain in psychotic disorders,Pursuit maintenance gain,Basophil percentage of white cells,Mean corpuscular volume,Mean spheric corpuscular v…
RHCV	chr12:6887543-6887660	2	1.523e-07	0.001101	LAG3	0	utr3+cds	CpG: 44	4359		c("cg14292870", "cg04949369")	Blood protein levels
RHCV	chr11:33563377-33563720	5	4.684e-07	0.001155	KIAA1549L	0	cds	CpG: 16	-116499		c("cg03479289", "cg09074148", "cg24130271", "cg27561528", "cg11623855")	Vertical cup-disc ratio (multi-trait analysis),Blood protein levels
RHCV	chr17:4648566-4648949	4	5.65e-07	0.001247	ZMYND15	0	intron+cds	CpG: 134	5156		c("cg14522800", "cg23350904", "cg24122498", "cg01840020")
RHCV	chr6:29454557-29454954	7	6.084e-07	0.001296	MAS1L	0	cds	CpG: 80	-66156		c("cg13305823", "cg12423733", "cg20103692", "cg25730428", "cg09083279", "cg26371172", "cg25798600")	Fish- and plant-related diet,Refractive error,Subcortical volume (MOSTest),Brain morphology (MOSTest),Estimated glomerular filtration rate in non-diabetics,Sarcoidosis (Lofgren's syndrome vs non-Lofgren's syndrome),Cutaneous lupus erythematosus,Autism spectrum disorder or schizophrenia
RHCV	chr15:68916000-68916118	2	2.033e-07	0.001457	CORO2B	0	intron+utr5;intron	CpG: 135	44026		c("cg01007406", "cg27143891")	PR interval,Systolic blood pressure,Cognitive performance
RHCV	chr8:141359539-141359786	3	4.29e-07	0.001468	TRAPPC9	0	nc_intron;intron	CpG: 46	0	island	c("cg26135849", "cg06565641", "cg11256152")	Pulse pressure,Diastolic blood pressure,Response to (pegylated) interferon in chronic hepatitis B,Systolic blood pressure and diastolic blood pressure (bivariate analysis),Interleukin-6 levels in HIV infection,Pars opercularis volume,Major depressive disorder,Disease progression in age-related macular degeneration,Emphysema distribution in smoking,Response to amphetamines,Obesity-related traits,B…
RHCV	chr1:26503623-26504019	8	7.035e-07	0.001502	CNKSR1	0	TSS+exon+utr5	CpG: 74	6799		c("cg25229964", "cg19740054", "cg17330765", "cg00300879", "cg09890400", "cg26412358", "cg00147160", "cg15622158")	Emphysema annual change measurement in smokers (percent low attenuation area)
RHCV	chr17:2295125-2295489	4	7.045e-07	0.001636	MNT	0	intron	CpG: 184	-433	shore	c("cg07790718", "cg09343458", "cg15210829", "cg15932532")	Autism spectrum disorder,Appendicular lean mass
RHCV	chr1:205419148-205419411	4	5.659e-07	0.001819	BLACAT1	0	nc_intron	CpG: 137	-5418		c("cg24382100", "cg17560662", "cg02952078", "cg00386141")	Blood urea nitrogen levels
RHCV	chr16:46918956-46919194	7	5.292e-07	0.00188	GPT2	0	intron;exon+utr5	CpG: 117	0	island	c("cg01922597", "cg00622166", "cg24409590", "cg00270789", "cg14880584", "cg03533472", "cg23684449")
RHCV	chr11:65123257-65123609	4	7.995e-07	0.00192	TIGD3	0	intron+utr5+cds	CpG: 27	0	island	c("cg16555856", "cg27603069", "cg23319460", "cg23935420")	Acne (severe)
RHCV	chr1:151482724-151482883	2	3.79e-07	0.002015	CGN	-979	intergenic	CpG: 44	-690	shore	c("cg13831030", "cg01801283")	Body mass index
RHCV	chr16:50647607-50647798	3	4.579e-07	0.002026	NKD1	0	intron	CpG: 49	33906		c("cg02816049", "cg04412156", "cg18215677")	Crohn's disease,Inflammatory bowel disease,Systolic blood pressure
RHCV	chr19:39523158-39523626	8	1.162e-06	0.002098	FBXO27	0	TSS+exon+utr5	CpG: 82	0	island	c("cg02197293", "cg21849790", "cg08404221", "cg19318209", "cg06957349", "cg19767709", "cg24068229", "cg02992311")
RHCV	chr11:121323934-121324108	3	4.391e-07	0.002133	SORL1	0	intron	CpG: 73	632	shore	c("cg22327175", "cg03567554", "cg04733668")	Smoking status (ever vs never smokers),Alcohol consumption (drinks per week),Heel bone mineral density,Alcohol consumption (heavy vs. light/non-drinkers),Gut microbiota (bacterial taxa, hurdle binary method),Problematic alcohol use,Non-word reading,Word reading,Bitter alcoholic beverage consumption,Alcohol consumption,Alzheimer's disease or family history of Alzheimer's disease,Atrial fibrillatio…
RHCV	chr16:69966815-69967212	6	1.033e-06	0.0022	WWP2	0	intron;nc_gene	CpG: 77	-31825		c("cg01735503", "cg03549146", "cg00158530", "cg08209934", "cg04703221", "cg00657810")	Diastolic blood pressure,Pulse pressure,Low density lipoprotein cholesterol levels,Lung function in never smokers (low FEV1 vs high FEV1),Smoking initiation,Cataracts (operation),Body fat distribution (arm fat ratio),Body fat distribution (leg fat ratio),Height,Waist circumference,Triglyceride levels,Lung function (FVC),FEV1,Myocardial infarction,Brain morphology (MOSTest),Knee osteoarthritis,Pla…
RHCV	chr14:103605032-103605358	3	8.533e-07	0.002212	TNFAIP2	1256	intergenic	CpG: 79	0	island	c("cg01595366", "cg01937803", "cg18927077")	Primary biliary cholangitis,Body mass index
RHCV	chr10:726822-727166	5	9.394e-07	0.002308	DIP2C	0	intron	CpG: 100	-7541		c("cg26533193", "cg13121150", "cg05633973", "cg03057023", "cg05558454")	Carotid intima media thickness x smoking interaction,Gut microbiota (bacterial taxa, hurdle binary method),Lateral ventricle temporal horn volume,Frontal pole volume,Uric acid levels,Immune reponse to smallpox (secreted IFN-alpha),Psychosis in Alzheimer's disease,Malaria,Chronotype
RHCV	chr19:15121199-15121596	11	1.209e-06	0.002573	CCDC105	0	TSS+exon+utr5;nc_intron+nc_exon	CpG: 69	0	island	c("cg01502138", "cg15778873", "cg26842596", "cg12695707", "cg18739061", "cg09470638", "cg05923226", "cg18932116", "cg02489552", "cg03928546", "cg06522681")
RHCV	chr6:34724456-34724756	5	9.196e-07	0.00259	SNRPC	-114	intergenic	CpG: 24	-307	shore	c("cg07010422", "cg07604025", "cg09767312", "cg04787078", "cg22252041")	Refractive error,Body fat distribution (leg fat ratio),Body fat distribution (trunk fat ratio),Body fat distribution (arm fat ratio),Low density lipoprotein cholesterol levels,Obese vs. thin,Gut microbiota (bacterial taxa, hurdle binary method),Myocardial infarction,HDL cholesterol,Systemic lupus erythematosus,Appendicular lean mass,Multisite chronic pain,Hip circumference adjusted for BMI
RHCV	chr17:77774880-77775305	3	1.385e-06	0.002754	CBX8	-4004	intergenic	CpG: 527	0	island	c("cg26459419", "cg10409248", "cg24392889")	Risk-taking tendency (4-domain principal component model),General risk tolerance (MTAG),Smoking status (ever vs never smokers),Youthful appearance (self-reported),Brain morphology (MOSTest),Plateletcrit
RHCV	chr3:125075895-125076372	4	1.635e-06	0.002896	ZNF148	0	intron+utr5;TSS+exon+utr5	CpG: 45	0	island	c("cg18011163", "cg16704739", "cg12508343", "cg02970696")	Urate levels
RHCV	chr1:212002970-212003113	4	4.944e-07	0.002921	LPGAT1	0	intron;exon+utr5;intron+utr5;nc_exon	CpG: 89	-318	shore	c("cg07569918", "cg23588204", "cg16419533", "cg05146057")	Stearic acid (18:0) levels,Major depressive disorder (unexposed to adversity),Mean reticulocyte volume
RHCV	chr3:51740741-51741280	7	1.886e-06	0.002956	GRM2	0	nc_intron+nc_exon;TSS+intron+exon+utr5	CpG: 57	0	island	c("cg25693132", "cg21899500", "cg00664406", "cg04453050", "cg26079664", "cg12934382", "cg00303541")
RHCV	chr20:24625985-24626051	2	2.32e-07	0.00297	SYNDIG1	0	nc_intron;intron	CpG: 173	173948		c("cg16910464", "cg22752361")	Sucrose liking
RHCV	chr19:35819775-35820181	6	1.524e-06	0.003172	CD22	0	TSS+intron+exon+utr5	CpG: 33	18744		c("cg15001615", "cg15743985", "cg24750752", "cg25360761", "cg19977428", "cg03574571")	Red cell distribution width
RHCV	chr5:66462293-66462662	3	1.394e-06	0.003193	MAST4	0	cds	CpG: 48	2698	shore	c("cg25399309", "cg08743751", "cg17278401")	Seborrheic dermatitis,Systolic blood pressure,Idiopathic downbeat nystagmus,Household income (MTAG),Body size at age 10,Adult body size,Cortical surface area,Subcortical volume (MOSTest),Cortical surface area (MOSTest),Brain morphology (MOSTest),Plasma factor V levels in venous thrombosis (conditioned on rs6027),Post bronchodilator FEV1/FVC ratio,Carotid atherosclerosis in HIV infection,Coronary …
RHCV	chr15:101595206-101595432	6	8.919e-07	0.003334	LRRK1	0	intron+cds	CpG: 33	1324	shore	c("cg22104116", "cg20256220", "cg15109596", "cg16481309", "cg23435508", "cg07743002")	Central corneal thickness,Height,Corneal structure,Systemic lupus erythematosus
RHCV	chr17:77924665-77924774	3	4.416e-07	0.003422	TBC1D16	0	intron	CpG: 32	242	shore	c("cg17295878", "cg23651872", "cg25798632")	Non-albumin protein levels,Serum total protein level,Albumin-globulin ratio,Mean reticulocyte volume
RHCV	chr7:37473425-37473895	3	1.945e-06	0.003496	ELMO1	0	intron+utr5	CpG: 135	-13459		c("cg13889692", "cg21768424", "cg23496403")	Body fat mass,Height,Multiple sclerosis,Eosinophil counts,Autoimmune thyroid disease,Eosinophil percentage of white cells,PR interval,Lymphocyte count,Psoriasis,Sum eosinophil basophil counts,Neutrophil percentage of granulocytes,Platelet distribution width,Eosinophil percentage of granulocytes,Response to treatment for acute lymphoblastic leukemia,Type 2 diabetes nephropathy,Breast size,Celiac d…
RHCV	chr17:38465217-38465510	9	1.221e-06	0.00352	RARA	0	TSS+exon+utr5	CpG: 23	-7448		c("cg20601137", "cg03085312", "cg08332908", "cg09858022", "cg22935450", "cg13864660", "cg03053374", "cg00236832", "cg26654286")	Asthma
RHCV	chr8:21902016-21902060	3	1.973e-07	0.003788	FGF17	0	intron	CpG: 28	-3401		c("cg15255905", "cg09852495", "cg07238642")
RHCV	chr2:60618524-60618847	4	1.462e-06	0.003822	MIR4432HG	-14	intergenic	CpG: 105	-68975		c("cg01003494", "cg17788011", "cg11537677", "cg17672495")	Age of smoking initiation,Smoking initiation,Urinary albumin-to-creatinine ratio in diabetes,Age at first sexual intercourse,Age at first birth,Type 2 diabetes
RHCV	chr2:219718531-219718848	2	1.489e-06	0.003965	WNT6	-5679	intergenic	CpG: 111	-4854		c("cg02746002", "cg01898867")	Height,Male-pattern baldness,Triglyceride levels,High density lipoprotein cholesterol levels,Reticulocyte count
RHCV	chr1:108735499-108735893	6	1.932e-06	0.00414	SLC25A24	0	intron	CpG: 25	0	island	c("cg21371986", "cg01849514", "cg17107246", "cg05918124", "cg25692530", "cg14981978")	Myeloid white cell count,Neutrophil count,Granulocyte percentage of myeloid white cells,Monocyte percentage of white cells,White blood cell count,Granulocyte count,Sum neutrophil eosinophil counts,Sum basophil neutrophil counts,Metabolite levels,Neutrophil percentage of white cells,Eosinophilic esophagitis
RHCV	chr9:137298339-137298390	4	2.726e-07	0.004513	RXRA	0	intron	CpG: 21	-800	shore	c("cg03413738", "cg01063003", "cg10984912", "cg09585734")	Refractive error,Central corneal thickness,Intelligence,Corneal structure,Crohn's disease (need for surgery),Adverse response to chemotherapy (neutropenia/leucopenia) (paclitaxel + carboplatin),Keratoconus,Intraocular pressure,Blood pressure,Waist-to-hip ratio adjusted for BMI x sex interaction
RHCV	chr8:134261857-134262129	5	1.47e-06	0.004562	NDRG1	0	intron	CpG: 149	-46199		c("cg16551513", "cg00209129", "cg01751057", "cg16121816", "cg22286425")	Nontyphoidal Salmonella bacteraemia,Post-traumatic stress disorder (asjusted for relatedness),Left-handedness,Estimated glomerular filtration rate
RHCV	chr18:32173055-32173227	7	9.319e-07	0.004574	DTNA	0	intron+utr5	CpG: 89	98763		c("cg09653424", "cg22009464", "cg26530706", "cg17567017", "cg04656811", "cg18420599", "cg15610027")	PR interval,Coronary artery calcified atherosclerotic plaque (130 HU threshold) in type 2 diabetes,Urate levels in overweight individuals
RHCV	chr5:159766544-159766843	4	1.627e-06	0.004595	CCNJL	0	nc_exon	CpG: 112	26631		c("cg26752321", "cg11198036", "cg05586638", "cg02790465")	Metabolite levels,Waist circumference adjusted for body mass index
RHCV	chr11:116706051-116706372	4	2.016e-06	0.0053	APOA1	94	intergenic	CpG: 48	-109	shore	c("cg19299755", "cg23193059", "cg03044513", "cg13090478")	Triglyceride levels,Total cholesterol levels,Serum metabolite levels (CMS),Apolipoprotein A1 levels,Serum metabolite levels,Allergic rhinitis,Total triglycerides levels,Fasting triglyceride levels,Postprandial triglyceride levels,Coronary artery disease (myocardial infarction, percutaneous transluminal coronary angioplasty, coronary artery bypass grafting, angina or chromic ischemic heart disease…
RHCV	chr4:1350275-1350545	4	1.697e-06	0.005303	UVSSA	0	intron	CpG: 147	8804		c("cg06157379", "cg12897639", "cg06110081", "cg08178078")	Chronotype,Appendicular lean mass
RHCV	chr1:153958792-153959086	7	1.986e-06	0.0057	RAB13	0	nc_exon;TSS+exon+utr5	CpG: 26	-4141		c("cg18430478", "cg26008365", "cg02537603", "cg00205485", "cg24779843", "cg26336059", "cg16915794")	Fish- and plant-related diet,Cooked vegetable consumption,Fruit consumption,Cortical thickness (min-P),Cortical thickness (MOSTest),Brain morphology (min-P),Cortical surface area (min-P),Subcortical volume (min-P),Brain morphology (MOSTest),Cortical surface area (MOSTest),Subcortical volume (MOSTest)
RHCV	chr12:54943700-54943915	6	1.459e-06	0.005727	PDE1B	0	intron+exon+utr5;intron+cds;TSS+exon+utr5	CpG: 53	-38018		c("cg12783132", "cg18234452", "cg20347552", "cg26351054", "cg07442759", "cg05943802")	Post bronchodilator FEV1 in COPD
RHCV	chr1:154127860-154128041	4	1.23e-06	0.005733	TPM3	0	exon+utr3;nc_exon	CpG: 49	-27227		c("cg19437677", "cg16274678", "cg11718162", "cg19757176")	Fish- and plant-related diet,Cooked vegetable consumption,High light scatter reticulocyte percentage of red cells,Cortical thickness (min-P),High light scatter reticulocyte count,Cortical thickness (MOSTest),Brain morphology (min-P),Cortical surface area (min-P),Subcortical volume (min-P),Brain morphology (MOSTest),Cortical surface area (MOSTest),Subcortical volume (MOSTest),Smoking initiation (e…
RHCV	chr1:228332263-228332502	4	1.647e-06	0.005813	GUK1	0	intron+utr5;TSS+intron+exon+utr5;intron	CpG: 118	3703		c("cg26841040", "cg17400925", "cg26854931", "cg13356324")	Coronary artery disease
RHCV	chr10:102821427-102821848	6	3.1e-06	0.006212	KAZALD1	0	nc_exon;TSS+exon+utr5	CpG: 173	0	island	c("cg07638935", "cg23534216", "cg26605164", "cg08227353", "cg12060422", "cg15302379")	Regular attendance at a pub or social club,Refractive error,Spherical equivalent or myopia (age of diagnosis),Low myopia vs hyperopia,Intraocular pressure
RHCV	chr6:15401024-15401067	3	3.288e-07	0.006449	JARID2	0	intron;intron+utr5	CpG: 51	-95737		c("cg00969154", "cg00046073", "cg22570970")	Nevus count or cutaneous melanoma,Lymphocyte count,Multiple myeloma,Multiple sclerosis (severity),Ovarian reserve,Lymphoma,Chronotype,Appendicular lean mass,Hand grip strength,Birth weight,Hip circumference adjusted for BMI
RHCV	chr16:67189629-67190241	4	4.713e-06	0.006495	TRADD	0	intron	CpG: 117	0	island	c("cg01961069", "cg05976840", "cg03213259", "cg01151995")
RHCV	chr3:62304255-62305003	13	5.938e-06	0.006694	C3orf14	0	TSS+intron+exon+utr5;nc_intron+nc_exon	CpG: 35	0	island	c("cg14444849", "cg25119986", "cg11120913", "cg26896572", "cg21205375", "cg02641296", "cg04670845", "cg01384143", "cg01309665", "cg02221302", "cg19537495", "cg01832005", "cg15059608")
RHCV	chr16:29832601-29832769	4	1.383e-06	0.006942	MVP	0	intron+utr5;exon+utr3	CpG: 125	4299		c("cg06221746", "cg08951931", "cg09918713", "cg23463494")	Waist circumference adjusted for body mass index
RHCV	chr1:15550792-15551055	3	2.18e-06	0.006988	TMEM51	3818	intergenic	CpG: 20	9345		c("cg01511844", "cg12507168", "cg14118852")	Acute ischemic stroke x type 2 diabetes interaction
RHCV	chr10:49660579-49660810	3	2.06e-06	0.007517	ARHGAP22	0	nc_intron;intron	CpG: 86	1378	shore	c("cg11929985", "cg02401078", "cg11056384")	Refractive error,Daytime sleep phenotypes,Diabetic retinopathy,Self-employment,Macular thickness,Systolic blood pressure,Systolic blood pressure (education interaction),Conduct disorder
RHCV	chr22:29197712-29198005	5	2.647e-06	0.007616	XBP1	-1152	intergenic	CpG: 91	750	shore	c("cg21371498", "cg18940763", "cg05616465", "cg19333086", "cg23816136")	Hemoglobin levels,Serum alkaline phosphatase levels,Esophageal cancer (squamous cell),Mean arterial pressure,Heel bone mineral density,Esophageal squamous cell carcinoma,Pancreatic cancer
RHCV	chr3:71804002-71804142	6	1.311e-06	0.007892	GPR27	0	cds	CpG: 193	0	island	c("cg17123508", "cg20863339", "cg22315533", "cg26802641", "cg13026730", "cg04087740")
RHCV	chr17:7339721-7339835	2	1.085e-06	0.00802	TMEM102	0	cds	CpG: 120	0	island	c("cg14782678", "cg21468274")	Refractive error,Brain morphology (MOSTest)
RHCV	chr1:248903100-248903467	7	3.776e-06	0.008667	LYPD8	0	TSS+cds	CpG: 49	47630		c("cg23230830", "cg02193032", "cg10645483", "cg04024799", "cg03541887", "cg10402995", "cg01878406")
RHCV	chr3:71180818-71180859	2	4.285e-07	0.008805	FOXP1	0	intron+utr5;intron;nc_intron	CpG: 44	65997		c("cg06092290", "cg27419618")	Barrett's esophagus or Esophageal adenocarcinoma,LDL cholesterol change in response to fenofibrate in statin-treated type 2 diabetes,General risk tolerance (MTAG),Number of sexual partners,Risk-taking tendency (4-domain principal component model),Automobile speeding propensity,Adventurousness,Refractive error,Childhood maltreatment,Pork consumption,Smoking initiation,Apolipoprotein A1 levels,Beef…
RHCV	chr2:27301195-27301651	8	4.901e-06	0.009053	EMILIN1	0	TSS+exon+utr5	CpG: 24	-3661		c("cg03514843", "cg19399165", "cg14021880", "cg19815863", "cg15895197", "cg05029532", "cg22047282", "cg05654832")	Cortical surface area (MOSTest),Cortical thickness (MOSTest),Subcortical volume (MOSTest),Brain morphology (min-P),Subcortical volume (min-P),Brain morphology (MOSTest),Cortical surface area (min-P)
RHCV	chr1:177905610-177905658	2	5.185e-07	0.009098	CRYZL2P-SEC16B	0	intron;intron	CpG: 48	-101172		c("cg05775049", "cg07088064")
RHCV	chr17:79414734-79415034	2	3.34e-06	0.009377	BAHCC1	0	intron+cds	CpG: 23	-458	shore	c("cg00047338", "cg27144709")	Risk-taking tendency (4-domain principal component model),Number of decayed, missing and filled tooth surfaces or use of dentures,Dentures,Alcohol consumption (drinks per week),Heel bone mineral density,Refractive error,Essential hypertension (time to event),Bitter alcoholic beverage consumption,Temporomandibular joint disorder,Urinary albumin-to-creatinine ratio,Appendicular lean mass,Urinary al…
RHCV	chr1:39620300-39620625	3	3.727e-06	0.009656	MACF1	0	intron	CpG: 121	48441		c("cg03179008", "cg07824737", "cg10665316")	Type 2 diabetes,Triglyceride levels,Heel bone mineral density,Optic disc size,PR interval,Subcortical volume (MOSTest),Cortical thickness (min-P),Cortical thickness (MOSTest),Subcortical volume (min-P),Brain morphology (MOSTest),Cortical surface area (MOSTest),Brain morphology (min-P),Cortical surface area (min-P),Adult body size,Beard thickness,Loneliness (multivariate analysis),Colorectal cance…
RHCV	chr7:55620356-55620641	5	3.342e-06	0.009873	VOPP1	0	intron+utr5;TSS+exon+utr5;intron	CpG: 131	-18636		c("cg24794563", "cg23966234", "cg04529472", "cg18693822", "cg07006935")
RHCV	chr1:198901839-198902062	2	2.696e-06	0.01018	MIR181A1HG	0	nc_intron	CpG: 21	773475		c("cg09702859", "cg18391344")	Lung function in never smokers (high FEV1 vs average FEV1),Peak expiratory flow,Lung function (FEV1/FVC),FEV1,Hematocrit,Celiac disease and Rheumatoid arthritis,Asthma
RHCV	chr17:3600310-3600514	5	2.468e-06	0.01019	P2RX5-TAX1BP3	-612	intergenic	CpG: 51	759	shore	c("cg13693928", "cg03828109", "cg06066088", "cg13246592", "cg03317245")
RHCV	chr3:122281881-122282157	4	3.353e-06	0.01023	PARP9	0	intron+utr5	CpG: 52	-845	shore	c("cg22930808", "cg08122652", "cg00959259", "cg07815522")	LDL cholesterol levels,Parkinson's disease,Major depressive disorder,Total cholesterol levels
RHCV	chr20:11870752-11870821	4	8.408e-07	0.01026	BTBD3	-549	intergenic	CpG: 104	-553	shore	c("cg00697907", "cg00592643", "cg24562149", "cg25922970")	Intraocular pressure,Alanine aminotransferase levels,Serum metabolite levels,Serum metabolite ratios in chronic kidney disease,Logical memory (immediate recall) in normal cognition,Logical memory (delayed recall) in normal cognition,Cognitive decline rate in late mild cognitive impairment,Cardiac hypertrophy,Obesity-related traits,Hearing function,Metabolite levels,Benign prostatic hyperplasia,Di…
RHCV	chr1:236046939-236047034	3	1.226e-06	0.01086	LYST	0	TSS+exon+utr5;nc_exon	CpG: 105	16342		c("cg02829654", "cg09626225", "cg12167564")	Basophil percentage of white cells,Systemic lupus erythematosus,Lymphocyte count,Post bronchodilator FEV1/FVC ratio
RHCV	chr22:22007095-22007286	4	2.484e-06	0.01095	LOC107985532	0	nc_intron;nc_exon	CpG: 83	47	shore	c("cg02473781", "cg11673244", "cg16244770", "cg04282607")
RHCV	chr15:75641081-75641171	3	1.184e-06	0.01107	NEIL1	0	nc_intron;intron;intron+utr5	CpG: 105	338	shore	c("cg25054189", "cg16026943", "cg01566472")
RHCV	chr3:71354948-71355303	5	4.804e-06	0.01139	FOXP1	0	intron+utr5;nc_exon;nc_intron	CpG: 44	240127		c("cg16509830", "cg12431087", "cg20506347", "cg01165615", "cg15981626")	Barrett's esophagus or Esophageal adenocarcinoma,LDL cholesterol change in response to fenofibrate in statin-treated type 2 diabetes,General risk tolerance (MTAG),Number of sexual partners,Risk-taking tendency (4-domain principal component model),Automobile speeding propensity,Adventurousness,Refractive error,Childhood maltreatment,Pork consumption,Smoking initiation,Apolipoprotein A1 levels,Beef…
RHCV	chr13:77461056-77461426	7	5.195e-06	0.01181	KCTD12	-516	intergenic	CpG: 180	0	island	c("cg11004501", "cg24515970", "cg27275523", "cg20248204", "cg25968569", "cg00931644", "cg15901783")	Incident chronic kidney disease,Recurrent major depressive disorder x sex interaction,Tourette's syndrome or obsessive-compulsive disorder
RHCV	chr7:84002153-84002356	3	2.961e-06	0.01227	LOC101927378	-159435	intergenic	CpG: 31	-566882		c("cg04326084", "cg11911919", "cg06577850")
RHCV	chr8:142734084-142734294	3	3.335e-06	0.01335	MIR1302-7	133308	intergenic	CpG: 21	0	island	c("cg00176584", "cg20559633", "cg20643897")
RHCV	chr11:76341483-76341712	4	3.718e-06	0.01364	LRRC32	26855	intergenic	CpG: 87	-39737		c("cg01582724", "cg02183831", "cg08331596", "cg23732576")	Asthma,Taste perception (total score including 6-n-propylthiouracil) in obesity with metabolic syndrome,Proportion of activated microglia (inferior temporal cortex),Allergic rhinitis,Eczema,Allergic disease (asthma, hay fever and/or eczema) (multivariate analysis),Allergic disease (asthma, hay fever and/or eczema) (age of onset),Allergic disease (asthma, hay fever or eczema),Hepcidin/ferritin rat…
RHCV	chr4:55473461-55473588	2	2.127e-06	0.01407	LINC02260	-163	intergenic	CpG: 182	-49821		c("cg01330692", "cg03046770")	Sleep end time
RHCV	chr6:127835750-127836159	5	7.003e-06	0.01438	SOGA3	0	intron+cds	CpG: 31	0	island	c("cg09644065", "cg01047555", "cg13612083", "cg12462816", "cg16001722")	Heel bone mineral density,Type 2 diabetes,Urinary albumin-to-creatinine ratio in non-diabetics,Asthma,Waist-to-hip ratio adjusted for BMI x sex x age interaction (4df test),Waist-to-hip ratio adjusted for BMI,Waist-to-hip ratio adjusted for BMI (age <50),Waist-to-hip ratio adjusted for BMI (age >50),Hip index,Waist-hip index,Waist circumference adjusted for body mass index
RHCV	chr5:134467635-134467867	2	4.068e-06	0.01473	C5orf66	0	nc_intron	CpG: 45	-59060		c("cg19640770", "cg14312209")	Number of decayed, missing and filled tooth surfaces,Number of decayed, missing and filled tooth surfaces or use of dentures,Dentures,HDL cholesterol levels,Apolipoprotein A1 levels,Benign prostatic hyperplasia and lower urinary tract symptoms,Inflammatory bowel disease,Ulcerative colitis,Lymphocyte percentage of white cells,Appendicular lean mass,Waist-to-hip ratio adjusted for BMI,Allergic rhin…
RHCV	chr9:125795691-125795935	6	4.624e-06	0.01591	RABGAP1	0	intron	CpG: 46	92094		c("cg08251386", "cg01568243", "cg17790532", "cg15441686", "cg27160485", "cg14115756")	Pulse pressure,HDL cholesterol levels x thiazide or thiazide-like diuretics use interaction,Brain morphology (MOSTest),Body mass index,Systolic blood pressure,Birth weight
RHCV	chr1:234749105-234749176	2	1.351e-06	0.01598	IRF2BP2	-3834	intergenic	CpG: 257	2081	shore	c("cg09324669", "cg11587451")	LDL cholesterol levels,HDL cholesterol levels,Apolipoprotein B levels,Apolipoprotein A1 levels,Heel bone mineral density,Serum alkaline phosphatase levels,Bipolar disorder,Life threatening arrhythmia,LDL cholesterol,Cholesterol, total,Mean corpuscular hemoglobin,Red blood cell count,Mean spheric corpuscular volume,Age at first sexual intercourse,C-reactive protein levels or total cholesterol leve…
RHCV	chr13:29328979-29329226	3	4.828e-06	0.0164	SLC46A3	-35829	intergenic	CpG: 32	-23561		c("cg11947245", "cg26224173", "cg20486551")	Non-alcoholic fatty liver disease histology (other),Obesity-related traits
RHCV	chr2:175636905-175637173	2	5.476e-06	0.01714	CHRNA1	-7705	intergenic	CpG: 57	41650		c("cg04657183", "cg05909851")	Atrial fibrillation
RHCV	chr3:159557493-159558031	7	1.229e-05	0.01914	IQCJ-SCHIP1	0	intron;intron;TSS+intron+utr5+cds	CpG: 176	74470		c("cg27400205", "cg25705519", "cg09345606", "cg00188627", "cg15180789", "cg10088405", "cg23553912")	Eosinophil counts,Response to long-chain n-3 polyunsaturated fatty acid supplementation (change in triglyceride levels),Pneumonia (28-day mortality),Post bronchodilator FEV1/FVC ratio,Iron status biomarkers (total iron binding capacity),Iron status biomarkers (transferrin saturation),Pelvic organ prolapse,Iris heterochromicity,Mean corpuscular hemoglobin concentration,Self-reported childhood asth…
RHCV	chr6:159083790-159084057	4	6.12e-06	0.01921	SYTL3	0	exon+utr5;intron+exon+utr5	CpG: 73	17996		c("cg25933167", "cg10296205", "cg09031737", "cg25643154")	Peripheral artery disease (borderline),Refractive error,Neuritic plaque,Lipoprotein (a) levels
RHCV	chr2:223185496-223185848	7	8.208e-06	0.01954	CT75	0	nc_intron+nc_exon;nc_intron;nc_exon	CpG: 197	28	shore	c("cg07875261", "cg10477345", "cg15806809", "cg22809407", "cg15595588", "cg03190371", "cg19375530")
RHCV	chr3:46484250-46484379	2	3.03e-06	0.01968	LTF	0	intron	CpG: 26	-21782		c("cg21787089", "cg01427108")	Ulcerative colitis,AIDS progression,Inflammatory bowel disease,Macular thickness,Cerebrospinal fluid levels of Alzheimer's disease-related proteins,Early-onset schizophrenia
RHCV	chr8:27468684-27469186	7	1.181e-05	0.01971	CLU	0	nc_intron+nc_exon;nc_exon;intron+utr5	CpG: 46	-2768	shore	c("cg08594681", "cg21867571", "cg10734892", "cg22313574", "cg14917244", "cg12489601", "cg12729838")	Smoking behaviour (cigarettes smoked per day),Smoking status (ever vs never smokers),Refractive error,Smoking initiation,Alzheimer's disease or fasting insulin levels (pleiotropy),Spherical equivalent or myopia (age of diagnosis),Alzheimer's disease or family history of Alzheimer's disease,Family history of Alzheimer's disease,Alzheimer's disease,Alzheimer's disease (late onset),Panic disorder,Sc…
RHCV	chr22:46989326-46989553	2	5.515e-06	0.02035	GRAMD4	0	intron	CpG: 135	15717		c("cg11415350", "cg15332094")	Urate levels in obese individuals
RHCV	chr10:102279690-102280155	11	1.176e-05	0.02117	SEC31B	-72	intergenic	CpG: 66	0	island	c("cg23725321", "cg26458072", "cg04611437", "cg00730561", "cg04835284", "cg24467927", "cg26705561", "cg02752765", "cg03415883", "cg05064489", "cg16300509")	Brain morphology (MOSTest),Palmitoleic acid (16:1n-7) levels
RHCV	chr2:39892502-39892612	2	2.897e-06	0.02204	TMEM178A	-25	intergenic	CpG: 41	-509	shore	c("cg18968196", "cg10708761")
RHCV	chr1:38022316-38022607	9	7.768e-06	0.02233	DNALI1	0	TSS+utr5+cds	CpG: 21	0	island	c("cg19232655", "cg11365623", "cg14879860", "cg20772512", "cg02930200", "cg12696750", "cg11397548", "cg21488617", "cg21171625")	Eyebrow thickness,Axial length,Intraocular pressure
RHCV	chr5:148520542-148521075	8	1.454e-05	0.02282	ABLIM3	0	TSS+exon+utr5	CpG: 47	0	island	c("cg05141017", "cg13653328", "cg23229984", "cg12140854", "cg18129178", "cg05026186", "cg05459971", "cg11657970")	Diastolic blood pressure,Lung function (FEV1/FVC),Peak expiratory flow,FEV1,Lung function (FVC),Chronic obstructive pulmonary disease,Estimated glomerular filtration rate,Lung function (FEV1),Macular thickness,Age-related hearing impairment,Body mass index,Electrocardiogram morphology (amplitude at temporal datapoints)
RHCV	chr15:31685635-31685823	2	5.157e-06	0.02294	KLF13	0	intron	CpG: 143	0	island	c("cg10049588", "cg17796461")	Waist-to-hip ratio adjusted for BMI (joint analysis for main effect and physical activity interaction),Waist-to-hip ratio adjusted for BMI in non-smokers,Psoriasis,HDL cholesterol levels,Triglyceride levels,High light scatter reticulocyte percentage of red cells,High light scatter reticulocyte count,Deep white matter hyperintensities,Brain volume in infants (intracranial brain volume),Waist-to-hi…
RHCV	chr14:24550845-24551212	6	1.038e-05	0.02366	NRL	0	intron	CpG: 92	0	island	c("cg23915314", "cg08252855", "cg12573549", "cg25770783", "cg07606234", "cg08277444")	Liver fibrosis and steatohepatitis severity (MRI cT1 measure),Attention deficit hyperactivity disorder symptom score,Post bronchodilator FEV1/FVC ratio
RHCV	chr17:39743733-39744055	3	9.173e-06	0.02382	KRT14	-586	intergenic	CpG: 21	38401		c("cg19879960", "cg03617106", "cg21874706")
RHCV	chr2:164204628-164204915	4	8.306e-06	0.02419	FIGN	254206	intergenic	CpG: 28	0	island	c("cg25702652", "cg23948843", "cg03662049", "cg19402991")	BMI (adjusted for smoking behaviour),BMI in non-smokers,Diastolic blood pressure,General risk tolerance (MTAG),Polycystic ovary syndrome (metabolic subtype),PR interval,Coronary artery disease,Myocardial infarction,Body mass index (joint analysis main effects and smoking interaction),Systolic blood pressure,Pulse pressure,Hypertension,Mean arterial pressure,Chronic kidney disease,Diastolic blood …
RHCV	chr19:16437057-16437362	2	9.006e-06	0.02468	KLF2	0	intron	CpG: 239	0	island	c("cg05906166", "cg18473733")	Heel bone mineral density,Eosinophil counts,Asthma,Eosinophil percentage of white cells,Coronary artery disease,Lymphocyte count,Lymphocyte percentage of white cells,Neutrophil percentage of white cells,Systemic lupus erythematosus,Diastolic blood pressure,White blood cell count,Depression in smokers
RHCV	chr9:130690679-130690744	2	2.063e-06	0.0265	PIP5KL1	0	intron+cds	CpG: 65	464	shore	c("cg15650376", "cg03510150")	Body mass index
RHCV	chr5:150466688-150466839	4	4.884e-06	0.027	TNIP1	0	intron+utr5;TSS+exon+utr5	CpG: 81	5824		c("cg19112952", "cg19222830", "cg05227101", "cg16156591")	Systemic seropositive rheumatic diseases (Systemic sclerosis or systemic lupus erythematosus or rheumatoid arthritis or idiopathic inflammatory myopathies),Eosinophil counts,Eosinophil percentage of white cells,LDL cholesterol levels in HIV infection,Lymphocyte count,Serum alkaline phosphatase levels,Systemic sclerosis,Psoriasis,Chronic inflammatory diseases (ankylosing spondylitis, Crohn's disea…
RHCV	chr17:40274670-40274811	6	4.636e-06	0.02744	HSPB9	-10	intergenic	CpG: 64	0	island	c("cg01501896", "cg16208084", "cg26934993", "cg08880849", "cg07168142", "cg00582337")	Coronary artery disease,Vitiligo,Monocyte count
RHCV	chr3:160475035-160475336	5	1.016e-05	0.02815	PPM1L	0	intron	CpG: 178	548	shore	c("cg04132452", "cg04056576", "cg22132509", "cg01357135", "cg02470874")	Post bronchodilator FEV1/FVC ratio,Kawasaki disease,Malaria,Morning person,Metabolite levels,Response to methotrexate in rheumatoid arthritis,Post bronchodilator FEV1,Post bronchodilator FEV1/FVC ratio in COPD
RHCV	chr8:28303495-28303622	2	4.301e-06	0.02825	FBXO16	0	intron	CpG: 89	33505		c("cg17379316", "cg04520970")
RHCV	chr10:131701292-131701367	2	2.543e-06	0.02828	EBF3	0	intron	CpG: 32	3880		c("cg11527862", "cg01733568")	Erectile dysfunction,Metabolite levels,Sleep time
RHCV	chr3:49459855-49460177	9	1.093e-05	0.02832	AMT	0	TSS+utr5+cds;exon+utr3;nc_exon	CpG: 35	-6301		c("cg20191453", "cg21926782", "cg05924489", "cg02251567", "cg00032956", "cg14184400", "cg15246085", "cg25021247", "cg17877071")	Regular attendance at a religious group,Fasting glucose,Cortical surface area (MOSTest),Subcortical volume (min-P),Brain morphology (MOSTest),Subcortical volume (MOSTest),Brain morphology (min-P),Depressive symptom (depressed mood) (binary trait),Depressive symptoms (binary sum-score),Crohn's disease,Ulcerative colitis,Inflammatory bowel disease,Coronary artery disease,Cognitive function,Gut micr…
RHCV	chr17:42081594-42082036	10	1.525e-05	0.02876	NAGS	0	TSS+utr5+cds;TSS+intron+exon+utr5	CpG: 215	0	island	c("cg23739910", "cg18960565", "cg07739179", "cg19579216", "cg07803108", "cg03902729", "cg03384000", "cg00462994", "cg21515349", "cg10172783")	Apolipoprotein B levels
RHCV	chr4:154711304-154711675	10	1.297e-05	0.02914	SFRP2	-1069	intergenic	CpG: 57	-398	shore	c("cg21630608", "cg01821854", "cg01298731", "cg13732865", "cg05241277", "cg10790791", "cg24968721", "cg10663078", "cg04357584", "cg04959480")	Facial morphology,Brain morphology (MOSTest),Cortical surface area (MOSTest),Subcortical volume (MOSTest),Type 2 diabetes (age of onset),Nose morphology,Bone mineral density (spine),Macular thickness
RHCV	chr7:4869981-4870162	4	6.342e-06	0.02921	RADIL	0	intron	CpG: 75	-3942		c("cg00469380", "cg25385150", "cg12333845", "cg25842763")	Gut microbiota (bacterial taxa, hurdle binary method),Obesity-related traits,Electrocardiogram morphology (amplitude at temporal datapoints)
RHCV	chr16:30106682-30106897	3	7.561e-06	0.02932	YPEL3	0	intron+utr5+cds;utr5+cds	CpG: 38	-614	shore	c("cg26709300", "cg16348385", "cg27106909")	Body fat distribution (arm fat ratio),Brain morphology (MOSTest),Schizophrenia,Autism spectrum disorder or schizophrenia
RHCV	chr2:208635637-208635942	4	1.076e-05	0.02941	FZD5	-1007	intergenic	CpG: 309	703	shore	c("cg05365735", "cg18866599", "cg22705959", "cg13278353")	Hematocrit,Hemoglobin
RHCV	chr6:139116947-139117468	6	1.866e-05	0.02985	ECT2L	0	TSS+intron+exon+utr5	CpG: 45	0	island	c("cg24161925", "cg00930281", "cg25706062", "cg01800033", "cg20903160", "cg14062002")	Colorectal or endometrial cancer
RHCV	chr6:24934008-24934269	3	9.424e-06	0.03009	RIPOR2	0	intron	CpG: 47	22723		c("cg08500401", "cg08777589", "cg02156526")	Liver enzyme levels (alkaline phosphatase)
RHCV	chr12:297831-298378	4	1.976e-05	0.0301	SLC6A12	868	intergenic	CpG: 38	0	island	c("cg19778375", "cg23063825", "cg24087681", "cg16445574")	Serum metabolite levels,Chronic kidney disease,Metabolite levels,Diisocyanate-induced asthma
RHCV	chr15:66697029-66697173	2	5.243e-06	0.03034	MAP2K1	0	intron	CpG: 114	17066		c("cg05485635", "cg24591861")	Prostate cancer,Testicular germ cell tumor
RHCV	chr2:113478848-113479150	6	1.117e-05	0.03081	NT5DC4	0	TSS+intron+utr5+cds	CpG: 57	-42768		c("cg18206515", "cg15901598", "cg04393788", "cg05011214", "cg20640204", "cg18477962")	White blood cell count
RHCV	chr7:150720502-150720762	2	9.772e-06	0.0313	ATG9B	0	intron+cds;nc_intron+nc_exon	CpG: 120	4098		c("cg10714960", "cg26278394")	Eyebrow thickness
RHCV	chr11:7597983-7598302	5	1.226e-05	0.032	PPFIBP2	0	nc_intron;TSS+exon+utr5;intron	CpG: 97	62256		c("cg21606527", "cg11698788", "cg15334837", "cg03704250", "cg02218644")	Brown vs. black hair color,Blond vs. brown/black hair color,Cutaneous melanoma or hair colour,Prostate cancer (advanced),Prostate cancer,Malaria,3-month functional outcome in ischaemic stroke (modified Rankin score),Hair color,Fasting glucose
RHCV	chr16:1545088-1545405	3	1.24e-05	0.03255	TELO2	0	intron+cds	CpG: 113	662	shore	c("cg01139880", "cg09857324", "cg05304393")	Rheumatoid arthritis
RHCV	chr1:204183337-204183655	8	1.26e-05	0.03298	GOLT1A	-221	intergenic	CpG: 24	23504		c("cg15962547", "cg11053306", "cg05807885", "cg02858402", "cg17906339", "cg12210036", "cg20510272", "cg24798047")	Metabolite levels,Response to cognitive-behavioural therapy in anxiety disorder
RHCV	chr2:219744449-219744634	4	7.399e-06	0.03327	WNT10A	-939	intergenic	CpG: 75	-352	shore	c("cg19616815", "cg19868691", "cg00821731", "cg12014818")	Number of decayed, missing and filled tooth surfaces or use of dentures,Dentures,Acne (severe),Refractive error,Triglyceride levels,Youthful appearance (self-reported),Central corneal thickness,Male-pattern baldness,Hair morphology,Common traits (Other),Hair shape,Tooth agenesis
RHCV	chr10:28034669-28034816	5	6.037e-06	0.03415	MKX	0	TSS+exon+utr5;nc_intron	CpG: 398	0	island	c("cg17910121", "cg11825621", "cg16033053", "cg08696727", "cg05694245")	Height,Retinal detachment or retinal break,Heel bone mineral density,Immune response to smallpox vaccine (IL-6),Diisocyanate-induced asthma,Childhood ear infection,Trunk fat mass,Hip circumference adjusted for BMI
RHCV	chr1:39407387-39407651	5	1.09e-05	0.03432	RHBDL2	0	TSS+exon+utr5	CpG: 68	-49004		c("cg25314315", "cg02910281", "cg08209422", "cg20088882", "cg10500653")	Triglyceride levels,Sweet beverage consumption,Beard thickness,Menopause (age at onset),Severe autoimmune type 2 diabetes
RHCV	chr1:224528748-224528877	3	5.351e-06	0.03449	NVL	-10857	intergenic	CpG: 37	10555		c("cg15988514", "cg17296990", "cg11231715")	HDL cholesterol levels in HIV infection,Major depressive disorder,Mean corpuscular hemoglobin
RHCV	chr1:24745924-24746043	4	5e-06	0.03493	NIPAL3	0	exon+utr5;utr5+cds;intron;intron+utr5;nc_exon	CpG: 24	2885	shore	c("cg27029507", "cg08507462", "cg12209494", "cg02961394")	Cutaneous malignant melanoma,Cutaneous melanoma or hair colour,Male-pattern baldness
RHCV	chr1:169278712-169278969	2	1.083e-05	0.03503	NME7	0	nc_intron;intron	CpG: 20	-117652		c("cg18845681", "cg21968530")	Pulse pressure,Systolic blood pressure,Myocardial infarction,Venous thromboembolism,D-dimer levels,Coronary artery disease,QT interval,Electrocardiogram morphology (amplitude at temporal datapoints),Left-handedness
RHCV	chr1:203045928-203045970	2	1.789e-06	0.0354	PPFIA4	0	exon+utr3	CpG: 67	538	shore	c("cg02241805", "cg21332930")	Atrial fibrillation,Early onset atrial fibrillation,Asthma,Asthma (childhood onset)
RHCV	chr4:36258130-36258205	2	3.241e-06	0.0359	LOC439933	0	nc_intron;nc_exon	CpG: 85	11741		c("cg24570371", "cg00358895")
RHCV	chr17:170770-171257	9	2.112e-05	0.03603	RPH3AL	0	intron+cds	CpG: 29	0	island	c("cg20652871", "cg01875057", "cg15809575", "cg12742645", "cg01282504", "cg17780867", "cg21909751", "cg05231332", "cg18290190")	Impaired insulin sensitivity in response to n-3 PUFA supplementation,AIDS progression,Idiopathic intracranial hypertension,DHEAS levels
RHCV	chr7:75024638-75024729	4	3.951e-06	0.03607	LOC541473	0	nc_exon	CpG: 78	0	island	c("cg07618048", "cg26294168", "cg22898871", "cg00394725")
RHCV	chr12:80085485-80085619	2	6.068e-06	0.03759	PAWR	-608	intergenic	CpG: 166	331	shore	c("cg00622395", "cg25337414")	Brain morphology (MOSTest),Attention deficit hyperactivity disorder and conduct disorder
RHCV	chr11:45167226-45167368	2	6.454e-06	0.03773	PRDM11	0	intron+utr5	CpG: 64	-1250	shore	c("cg05029815", "cg25953350")	Erectile dysfunction,Reaction time,Asthma,Lung function (FVC),FEV1,Thyroid stimulating hormone levels,Hyperthyroidism,Pulse pressure,Diastolic blood pressure x smoking status (current vs non-current) interaction (1df test),Diastolic blood pressure x smoking status (current vs non-current) interaction (2df test),Thyroid hormone levels,Hypertrophic cardiomyopathy (sarcomere positive),Fasting glucos…
RHCV	chr8:80678683-80678925	4	1.109e-05	0.03802	HEY1	0	intron+cds;TSS+exon+utr5	CpG: 44	687	shore	c("cg19673337", "cg25910355", "cg18073545", "cg17995652")	Metastatic colorectal cancer survival in treatment with chemotherapy plus biologics
RHCV	chr16:2093980-2094179	4	9.169e-06	0.03824	NTHL1	0	intron	CpG: 94	-3286		c("cg19321776", "cg21321579", "cg01165607", "cg20873023")	Adult body size,Longevity
RHCV	chr8:95962175-95962463	6	1.334e-05	0.03843	NDUFAF6	0	intron+utr5;nc_intron;nc_exon	CpG: 130	0	island	c("cg06542216", "cg09323728", "cg23172400", "cg13393036", "cg20039814", "cg18059933")	Pulse pressure,HDL cholesterol levels,Hemoglobin levels,Apolipoprotein A1 levels,Fasting plasma glucose,Central corneal thickness,Alzheimer's disease (late onset),Myocardial infarction,Hematocrit,Hemoglobin,Alzheimer's disease,Alcohol dependence symptom count,Hemoglobin concentration,Serum uric acid levels,Red blood cell count,Macular thickness,Keratoconus,Intraocular pressure,Vincristine-induced…
RHCV	chr6:64281439-64281643	4	9.531e-06	0.03876	PTP4A1	0	intron+utr5	CpG: 173	-508	shore	c("cg05394244", "cg24631428", "cg00873414", "cg17693967")	Schizophrenia,Asthma
RHCV	chr1:64935571-64935857	3	1.38e-05	0.04001	CACHD1	0	TSS+exon+utr5	CpG: 117	0	island	c("cg01393233", "cg12809259", "cg15132650")	Gut microbiota relative abundance (Bifidobacterium)
RHCV	chr22:50585161-50585538	10	1.841e-05	0.04047	MOV10L1	0	intron;TSS+exon+utr5	CpG: 49	-18877		c("cg02899425", "cg00592593", "cg19213744", "cg17050616", "cg14414122", "cg09315630", "cg06898214", "cg10444970", "cg05546784", "cg05979996")	Amygdala volume,Platelet distribution width,Obesity-related traits,Cardiometabolic and hematological traits,Acne (severe)
RHCV	chr4:137046544-137046811	2	1.33e-05	0.04128	LINC00613	-211709	intergenic	CpG: 24	-230399		c("cg04684730", "cg13455063")	Epstein-Barr virus copy number in lymphoblastoid cell lines,Cerebrospinal T-tau levels
RHCV	chr10:104435818-104436140	2	1.614e-05	0.04153	ARL3	0	exon+utr3	CpG: 45	18653		c("cg25353120", "cg24435571")	Refractive error,Brain morphology (MOSTest),Blood protein levels,Systolic blood pressure,Mean arterial pressure,Pulse pressure,Diastolic blood pressure,Systolic blood pressure (long-term average),Mean arterial pressure (long-term average),Prostate cancer,Schizophrenia,Waist-to-hip ratio adjusted for BMI x sex x age interaction (4df test),Waist-to-hip ratio adjusted for BMI,Waist-to-hip ratio adju…
RHCV	chr1:156828693-156829008	7	1.597e-05	0.04199	INSRR	0	TSS+exon+utr5;intron	CpG: 166	0	island	c("cg24438909", "cg26733795", "cg21669590", "cg02190807", "cg27642691", "cg25399158", "cg18649438")	Uric acid clearance
RHCV	chr15:68643403-68643664	2	1.348e-05	0.04276	ITGA11	0	intron+cds	CpG: 120	72345		c("cg09397653", "cg00696983")	Perceived intensity of fructose,Systolic blood pressure,Major depressive disorder,Attention deficit hyperactivity disorder,Dupuytren's disease,Hip index,Hip circumference adjusted for BMI
RHCV	chr22:30474664-30474915	2	1.3e-05	0.04288	HORMAD2-AS1	0	nc_intron	CpG: 50	-1097	shore	c("cg00842328", "cg00334274")	Cerebrospinal P-tau181p levels
RHCV	chr11:68080928-68081226	4	1.558e-05	0.04327	LRP5	0	intron;intron+utr5	CpG: 72	0	island	c("cg17651317", "cg09047536", "cg20310100", "cg14245804")	Bone mineral density (paediatric, total body less head),Heel bone mineral density,Femoral neck bone mineral density,Lumbar spine bone mineral density,Bone mineral density,Bone mineral density (spine),Fractures,Femoral neck section modulus,Bone mineral density (paediatric, skull),Monobrow,Medication use (drugs affecting bone structure and mineralization),Hip index
RHCV	chr1:50573970-50574241	3	1.46e-05	0.04457	ELAVL4	0	intron	CpG: 71	59650		c("cg24518017", "cg05894355", "cg06329447")	BMI (adjusted for smoking behaviour),Body mass index (joint analysis main effects and smoking interaction),Smoking status (ever vs never smokers),Male-pattern baldness,Alcohol consumption,Tea consumption,Body mass index,Obesity-related traits,Schizophrenia
RHCV	chr2:36582038-36582467	6	2.349e-05	0.04527	CRIM1-DT	0	nc_intron+nc_exon	CpG: 196	0	island	c("cg00850538", "cg15371815", "cg07141441", "cg00785193", "cg11324999", "cg26097549")
RHCV	chr1:17624210-17624526	2	1.741e-05	0.04555	PADI4	-10165	intergenic	CpG: 18	-109909		c("cg17132760", "cg10499717")	Basophil percentage of white cells,Basophil count,Rheumatoid arthritis,Rheumatoid arthritis (ACPA-positive),Basal cell carcinoma,IgA nephropathy,Autoimmune traits (pleiotropy)
RHCV	chr2:131094827-131094852	2	1.398e-06	0.0462	CCDC115	653	intergenic	CpG: 98	-4617		c("cg01331772", "cg20964505")
RHCV	chr16:8814411-8814507	3	5.432e-06	0.04675	ABAT	0	intron+utr5	CpG: 45	45792		c("cg17457241", "cg25651593", "cg03500056")	Bronchopulmonary dysplasia in preterm infants,Anger,Menopause (age at onset),Response to opioid analgesics in cancer (pain decrease)
RHCV	chr1:16533891-16534157	3	1.531e-05	0.04754	ARHGEF19	0	intron+cds	CpG: 124	0	island	c("cg11895451", "cg06365898", "cg20430773")	LDL cholesterol levels,Facial morphology,Apolipoprotein B levels,Aspartate aminotransferase levels,Alanine aminotransferase levels,Gamma glutamyl transferase levels,Liver enzyme levels (alanine transaminase),Liver enzyme levels (gamma-glutamyl transferase)
RHCV	chr22:30804826-30805217	5	2.279e-05	0.04811	SEC14L2	0	intron+cds	CpG: 43	11514		c("cg22567728", "cg02969415", "cg17385190", "cg14202244", "cg12206899")	Plateletcrit,Breast size
RHCV	chr8:103750821-103751006	4	1.111e-05	0.04953	LOC101927245	51870	intergenic	CpG: 18	0	island	c("cg16172099", "cg09129067", "cg23958704", "cg05288172")
HCasy	chr16:67232921-67233983	7	1.18e-09	9.402e-07	ELMO3	0	TSS+intron+utr5+cds	CpG: 61	0	island	c("cg26178184", "cg16113721", "cg10452534", "cg25341653", "cg19514469", "cg07716847", "cg22417309", "cg22050426", "cg21567548", "cg06494642", "cg08721338")	Intraocular pressure,Waist-hip index
HCasy	chr1:15497931-15498551	7	3.971e-09	5.42e-06	TMEM51	0	nc_intron;intron+utr5;nc_intron+nc_exon	CpG: 197	16460		c("cg24648947", "cg22353206", "cg22943795", "cg09592954", "cg01244557", "cg10001905", "cg12651933")	Acute ischemic stroke x type 2 diabetes interaction
HCasy	chr8:144222103-144222455	4	2.251e-08	5.41e-05	LY6H	16877	intergenic	CpG: 132	-18306		c("cg13096592", "cg25930440", "cg04224786", "cg12042203")
HCasy	chr19:9546723-9546752	3	2.168e-09	6.326e-05	ZNF266	-469	intergenic	CpG: 50	421	shore	c("cg13593090", "cg15727925", "cg21116314")
HCasy	chr17:42733527-42733994	10	4.368e-08	7.914e-05	MEIOC	0	TSS+utr5+cds	CpG: 101	0	island	c("cg08496953", "cg22605919", "cg12892303", "cg17269633", "cg15000379", "cg02932314", "cg12127472", "cg12781700", "cg22190438", "cg21095561")
HCasy	chr5:42756786-42757171	7	3.525e-07	0.0007744	CCDC152	0	TSS+intron+exon+utr5	CpG: 47	-167043		c("cg18472410", "cg11709010", "cg23688479", "cg12585923", "cg25687585", "cg13060480", "cg21929564")	Height
HCasy	chr6:74063982-74064298	7	3.869e-07	0.001035	DPPA5	0	TSS+exon+utr5	CpG: 63	0	island	c("cg01652244", "cg15414745", "cg23414861", "cg18052665", "cg09071762", "cg08808852", "cg02931604")
HCasy	chr1:234845483-234845770	2	7.092e-07	0.002089	LINC01132	-14018	intergenic	CpG: 257	98459		c("cg01410215", "cg25221919")	LDL cholesterol levels x alcohol consumption (drinkers vs non-drinkers) interaction (2df),LDL cholesterol levels x alcohol consumption (regular vs non-regular drinkers) interaction (2df),LDL cholesterol levels,LDL cholesterol levels in current drinkers,Low density lipoprotein cholesterol levels,Total cholesterol levels,White blood cell count (eosinophil)
HCasy	chr6:160023581-160023927	4	1.118e-06	0.00273	SOD2	66173	intergenic	CpG: 116	-89630		c("cg17506621", "cg15166039", "cg26873880", "cg10672567")	Plasma anti-thyroglobulin and anti-thyroid peroxidase levels (bivariate analysis),Polycystic ovary syndrome,Erosive tooth wear (severe vs non-severe),Lipoprotein (a) levels,Age-related macular degeneration (geographic atrophy),Pulse pressure
HCasy	chr17:77706870-77707066	4	1.373e-06	0.005912	ENPP7	0	intron	CpG: 31	-1803	shore	c("cg22224040", "cg13679714", "cg01348922", "cg03830006")	Blood protein levels,Diastolic blood pressure response to hydrochlorothiazide in hypertension
HCasy	chr6:119031922-119032202	5	2.957e-06	0.008898	CEP85L	-684	intergenic	CpG: 153	58785		c("cg12761472", "cg16136400", "cg20728292", "cg23632513", "cg10164393")	Rapid automised naming of digits,Electrocardiographic traits (multivariate),Atrial fibrillation,Bipolar disorder (age of onset <21) or attention deficit hyperactivity disorder,Bipolar disorder or attention deficit hyperactivity disorder,QRS duration,RR interval (heart rate)
HCasy	chr19:42379689-42379982	4	3.415e-06	0.009815	CD79A	-1366	intergenic	CpG: 51	-6883		c("cg12321934", "cg19825589", "cg09970481", "cg24272348")	Brain morphology (MOSTest)
HCasy	chr3:184475074-184475380	3	4.538e-06	0.01247	LINC02069	0	nc_exon	CpG: 59	45167		c("cg13744039", "cg15350314", "cg13846787")
HCasy	chr17:5019611-5019840	5	5.88e-06	0.02149	USP6	0	exon+utr5;TSS+intron+exon+utr5;intron+utr5	CpG: 18	0	island	c("cg06675248", "cg27362525", "cg01120173", "cg05364567", "cg07670516")	PEG-asparaginase hypersensitivity without enzyme activity in childhood acute lymphoblastic leukaemia
HCasy	chr1:62107430-62107624	4	5.257e-06	0.02267	MGC34796	-12289	intergenic	CpG: 25	-12250		c("cg08035234", "cg19022814", "cg17502594", "cg25131544")
HCasy	chr12:11700321-11700489	3	5.488e-06	0.02726	LINC01252	-474	intergenic	CpG: 57	46546		c("cg18232235", "cg19651115", "cg06202470")
LGMV	chr17:72357992-72358370	5	1.921e-16	4.97e-13	BTBD17	0	TSS+exon+utr5	CpG: 18	1665	shore	c("cg12443604", "cg00230074", "cg11541486", "cg08084655", "cg10866062")
LGMV	chr20:45980204-45981590	8	3.284e-15	2.033e-12	ZMYND8	0	TSS+intron+exon+utr5;intron+utr5;nc_intron+nc_exon;intron	CpG: 38	112093		c("cg15581501", "cg11809928", "cg03642096", "cg14646311", "cg00506062", "cg25520710", "cg18638857", "cg10467021")	Caffeine consumption from coffee,Eosinophil counts,Eosinophil percentage of white cells,Parahippocampal gyrus volume,Daytime nap,Bipolar disorder,Metabolite levels,Response to protease inhibitor treatment in hepatitis c (bilirubin toxicity),Waist-to-hip ratio adjusted for BMI x sex x age interaction (4df test),Waist-to-hip ratio adjusted for BMI,Mean platelet volume,Waist-to-hip ratio adjusted fo…
LGMV	chr12:54446019-54446576	10	7.443e-15	1.13e-11	HOXC4	0	intron+utr5	CpG: 23	0	island	c("cg05408649", "cg21493516", "cg27138204", "cg26201952", "cg15244786", "cg22370252", "cg05992786", "cg03416628", "cg25975485", "cg08712054")	Waist circumference adjusted for body mass index,Waist-to-hip ratio adjusted for BMI (joint analysis main effects and smoking interaction),Waist-to-hip ratio adjusted for BMI in non-smokers,Pulse pressure,Systolic blood pressure,Triglyceride levels,Coronary artery disease,Systolic blood pressure x alcohol consumption interaction (2df test),Systolic blood pressure x alcohol consumption (light vs h…
LGMV	chr3:122281881-122282157	4	1.899e-14	5.82e-11	PARP9	0	intron+utr5	CpG: 52	-845	shore	c("cg22930808", "cg08122652", "cg00959259", "cg07815522")	LDL cholesterol levels,Parkinson's disease,Major depressive disorder,Total cholesterol levels
LGMV	chr17:57915665-57915773	4	1.671e-14	1.313e-10	VMP1	0	intron+cds	CpG: 74	-54238		c("cg16936953", "cg12054453", "cg01409343", "cg18942579")	Triglyceride levels,Hemoglobin levels,Multiple sclerosis,Hematocrit,Hemoglobin,Monocyte count,Myeloid white cell count,Neutrophil count,White blood cell count,Granulocyte count,Granulocyte percentage of myeloid white cells,Monocyte percentage of white cells,Sum neutrophil eosinophil counts,Hemoglobin concentration,White blood cell count (basophil),Sum basophil neutrophil counts,Crohn's disease,Ap…
LGMV	chr8:1890946-1891805	4	3.324e-13	3.274e-10	ARHGEF10	0	intron	CpG: 17	-430	shore	c("cg03142846", "cg08544606", "cg20625874", "cg19950817")	Cleft lip with or without cleft palate x maternal periconceptional alcohol use interaction (parent of origin effect),Optic disc size,Delta-6 desaturase activity response to n3-polyunsaturated fat supplement,End-stage renal disease,HOMA-B (corrected for HOMA-IR),Toenail selenium levels,Multiple sclerosis
LGMV	chr19:50191342-50191882	8	6.382e-12	1e-08	PRMT1	0	intron+utr3+cds;nc_intron+nc_exon	CpG: 18	0	island	c("cg18770579", "cg19309676", "cg00711496", "cg17417856", "cg21940708", "cg21373546", "cg04767327", "cg12559228")	Schizophrenia
LGMV	chr2:24307957-24308302	7	7.997e-12	1.961e-08	FAM228B	0	intron+utr5;nc_intron;TSS+exon+utr5	CpG: 50	279	shore	c("cg03566479", "cg21723004", "cg04585112", "cg14696038", "cg08965143", "cg13580232", "cg19498400")	Neutrophil count
LGMV	chr20:45985736-45985832	3	3.007e-12	2.65e-08	ZMYND8	-103	intergenic	CpG: 38	117625		c("cg05445320", "cg12303084", "cg01764256")	Caffeine consumption from coffee,Eosinophil counts,Eosinophil percentage of white cells,Parahippocampal gyrus volume,Daytime nap,Bipolar disorder,Metabolite levels,Response to protease inhibitor treatment in hepatitis c (bilirubin toxicity),Waist-to-hip ratio adjusted for BMI x sex x age interaction (4df test),Waist-to-hip ratio adjusted for BMI,Mean platelet volume,Waist-to-hip ratio adjusted fo…
LGMV	chr12:46660255-46660469	4	1.854e-11	7.329e-08	SLC38A1	0	TSS+exon+utr5;intron+utr5	CpG: 180	-585	shore	c("cg15951740", "cg17995119", "cg09199323", "cg16802137")	Refractive error,Gout,Morning person,Offspring birth weight,Birth weight,Appendicular lean mass
LGMV	chr17:1094299-1094555	5	3.913e-11	1.293e-07	ABR	0	intron	CpG: 120	10466		c("cg25334860", "cg20612875", "cg01466631", "cg17224892", "cg18709110")	Age-related cognitive decline (memory) (slope of z-scores),Heel bone mineral density,Height,Total cholesterol levels,Appendicular lean mass
LGMV	chr3:159557493-159558031	7	9.468e-11	1.489e-07	IQCJ-SCHIP1	0	intron;intron;TSS+intron+utr5+cds	CpG: 176	74470		c("cg27400205", "cg25705519", "cg09345606", "cg00188627", "cg15180789", "cg10088405", "cg23553912")	Eosinophil counts,Response to long-chain n-3 polyunsaturated fatty acid supplementation (change in triglyceride levels),Pneumonia (28-day mortality),Post bronchodilator FEV1/FVC ratio,Iron status biomarkers (total iron binding capacity),Iron status biomarkers (transferrin saturation),Pelvic organ prolapse,Iris heterochromicity,Mean corpuscular hemoglobin concentration,Self-reported childhood asth…
LGMV	chr20:62679255-62679713	3	9.909e-11	1.831e-07	SOX18	0	utr3+cds	CpG: 179	0	island	c("cg01355392", "cg02231404", "cg22138735")	Refractive error,Cerebrospinal AB1-42 levels in normal cognition
LGMV	chr6:33043072-33043220	4	4.623e-11	2.643e-07	HLA-DPA1	0	intron+utr5	CpG: 35	-5196		c("cg23750365", "cg18827221", "cg08405587", "cg21151963")	Asthma,Eosinophil counts,Eosinophil percentage of white cells,Systemic lupus erythematosus,Allergic disease (asthma, hay fever and/or eczema) (age of onset),Keratinocyte cancer (MTAG),Pulmonary arterial hypertension,Allergic disease (asthma, hay fever or eczema),Eosinophil percentage of granulocytes,Nephropathy,Hepatitis B (viral clearance),Hepatitis B,Mortality in sepsis,Response to hepatitis B …
LGMV	chr17:79817079-79817271	4	7.19e-11	3.169e-07	P4HB	0	intron+cds	CpG: 113	-959	shore	c("cg08462274", "cg27334635", "cg19643276", "cg25693597")
LGMV	chr8:142219965-142220329	2	1.608e-10	3.738e-07	SLC45A4	0	exon+utr3	CpG: 17	520	shore	c("cg16305292", "cg12144681")	Refractive error,Eosinophil percentage of white cells,Aspartate aminotransferase levels,Lymphocyte count,High light scatter reticulocyte percentage of red cells,Serum metabolite levels,High light scatter reticulocyte count,Immature fraction of reticulocytes,Reticulocyte fraction of red cells,Daytime nap,Neutrophil count,Reticulocyte count,Plateletcrit,Birth weight,White blood cell count
LGMV	chr1:154579384-154579727	3	1.597e-10	3.939e-07	ADAR	0	intron+utr5;intron	CpG: 48	-653	shore	c("cg04268125", "cg03386675", "cg06716655")	Apolipoprotein A1 levels,Interleukin-6 levels,Prostate cancer,Cerebrospinal fluid levels of Alzheimer's disease-related proteins,Lung cancer,C-reactive protein levels or triglyceride levels (pleiotropy),Squamous cell lung carcinoma,Electrocardiogram morphology (amplitude at temporal datapoints)
LGMV	chr4:139162808-139163019	2	1.278e-10	5.123e-07	SLC7A11	0	intron+cds	CpG: 21	-318715		c("cg06690548", "cg13903162")	Sleep duration (> 10 hours),Eosinophil counts,Eosinophil percentage of white cells,Neurociticism
LGMV	chr1:248100183-248100614	8	2.921e-10	5.735e-07	OR2L13	0	TSS+exon+utr5	CpG: 38	0	island	c("cg15595212", "cg09506600", "cg08861456", "cg20434529", "cg03748376", "cg00785941", "cg20507276", "cg08944170")
LGMV	chr13:96205679-96206104	4	5.924e-10	1.179e-06	CLDN10	0	intron	CpG: 68	183	shore	c("cg24529736", "cg25702335", "cg24545961", "cg05709657")	Psychosis proneness (hypomanic personality scale),Estimated glomerular filtration rate,Metabolite levels
LGMV	chr5:74862658-74862702	2	7.415e-11	1.426e-06	POLK	0	intron+utr5;nc_intron;intron	CpG: 35	-44584		c("cg17684034", "cg05673882")	Body fat distribution (arm fat ratio),Body fat distribution (leg fat ratio)
LGMV	chr1:160759689-160759781	2	1.589e-10	1.462e-06	LY9	-6182	intergenic	CpG: 24	-11902		c("cg20958086", "cg15183129")	Lymphocyte count,Lymphocyte percentage of white cells,White blood cell count
LGMV	chr1:120255941-120256112	3	4.668e-10	2.31e-06	PHGDH	0	intron	CpG: 56	442	shore	c("cg16246545", "cg14476101", "cg26457483")	Severe gingival inflammation,Hemoglobin levels,Multiple sclerosis,Hematocrit,Serum metabolite levels,Hemoglobin,Alanine aminotransferase (ALT) levels after remission induction therapy in actute lymphoblastic leukemia (ALL),Macular telangiectasia type 2,Metabolite levels,Metabolic traits,Glycine levels,Mean corpuscular hemoglobin,Red blood cell count,Total cholesterol levels,Mean spheric corpuscul…
LGMV	chr19:37825009-37825679	11	2.532e-09	3.198e-06	ZNF875	0	TSS+exon+utr5;nc_exon;nc_intron;intron;intron+utr5	CpG: 45	0	island	c("cg12147799", "cg10237978", "cg26734888", "cg14166009", "cg13687570", "cg05280698", "cg24834889", "cg12948621", "cg08565796", "cg23756236", "cg12024906")
LGMV	chr22:29197712-29198005	5	1.319e-09	3.808e-06	XBP1	-1152	intergenic	CpG: 91	750	shore	c("cg21371498", "cg18940763", "cg05616465", "cg19333086", "cg23816136")	Hemoglobin levels,Serum alkaline phosphatase levels,Esophageal cancer (squamous cell),Mean arterial pressure,Heel bone mineral density,Esophageal squamous cell carcinoma,Pancreatic cancer
LGMV	chr14:24539601-24540526	11	5.677e-09	5.193e-06	CPNE6	0	TSS+intron+exon+utr5;nc_intron+nc_exon;TSS+intron+utr5+cds	CpG: 92	-9791		c("cg13373351", "cg27607661", "cg22141918", "cg00931418", "cg13711543", "cg18473335", "cg03523676", "cg21367752", "cg22082462", "cg09794680", "cg22502776", "cg26753918")	Triglyceride levels
LGMV	chr15:69447132-69447290	3	1.254e-09	6.714e-06	GLCE	-5645	intergenic	CpG: 123	-5161		c("cg07286682", "cg00362690", "cg17480705")	Blood protein levels
LGMV	chr8:67834312-67834983	3	5.468e-09	6.896e-06	SNORD87	0	nc_gene;nc_intron+nc_exon	CpG: 53	-2497	shore	c("cg00060836", "cg20188739", "cg03884270")
LGMV	chr16:73265883-73266785	10	8.222e-09	7.713e-06	ZFHX3	-87537	intergenic	CpG: 81	165092		c("cg12220518", "cg06790197", "cg16731149", "cg07178278", "cg05422457", "cg26437009", "cg15374836", "cg22202191", "cg15489932", "cg06446408", "cg01375262")	Risk-taking tendency (4-domain principal component model),Number of sexual partners,General risk tolerance (MTAG),Smoking status (ever vs never smokers),Refractive error,Heel bone mineral density,Cardioembolic stroke (CCSp classification),Cardioembolic stroke (TOAST classification),Cardioembolic stroke (CCS and TOAST classification),Cardioembolic stroke (CCS or TOAST classification),Cardioembolic…
LGMV	chr16:65635643-65636127	5	5.845e-09	1.022e-05	LINC00922	-25440	intergenic	CpG: 232	477979		c("cg07840518", "cg18265326", "cg09225336", "cg19420069", "cg11387709")	Cognitive ability, years of educational attainment or schizophrenia (pleiotropy),Gut microbiota alpha diversity (Chao1 index),Iron status biomarkers (ferritin levels),Western dietary pattern
LGMV	chr2:73871309-73871942	6	8.272e-09	1.106e-05	ALMS1P1	-103	intergenic	CpG: 31	-92376		c("cg15749260", "cg00158434", "cg18280962", "cg07208825", "cg01307555", "cg03528016")	Estimated glomerular filtration rate,Blood urea nitrogen levels,Chronic kidney disease
LGMV	chr17:73316280-73316961	10	9.301e-09	1.156e-05	GRB2	0	intron+utr3+cds	CpG: 66	30426		c("cg20561261", "cg18822703", "cg01884715", "cg06943385", "cg03717570", "cg00900735", "cg07044414", "cg07316730", "cg11818853", "cg14852456")	Triglyceride levels,Multiple sclerosis,Aspartate aminotransferase levels,Deep white matter hyperintensities,Systemic sclerosis,Systemic lupus erythematosus,Waist-hip index,Waist circumference adjusted for body mass index
LGMV	chr6:28446794-28447115	5	4.528e-09	1.194e-05	GPX6	23957	intergenic	CpG: 28	-10453		c("cg03350138", "cg01792601", "cg26968378", "cg12584458", "cg21903646")	Asthma and major depressive disorder,Fish- and plant-related diet,Refractive error,Subcortical volume (MOSTest),Brain morphology (MOSTest),Glycated hemoglobin levels,Epithelial ovarian cancer,Takayasu arteritis,Autism spectrum disorder or schizophrenia,Squamous cell lung carcinoma,Waist circumference adjusted for body mass index,Hip circumference adjusted for BMI
LGMV	chr10:375248-375830	5	1.122e-08	1.631e-05	DIP2C	0	intron+cds	CpG: 19	2089	shore	c("cg13477178", "cg06193766", "cg06657455", "cg00163554", "cg08410533")	Carotid intima media thickness x smoking interaction,Gut microbiota (bacterial taxa, hurdle binary method),Lateral ventricle temporal horn volume,Frontal pole volume,Uric acid levels,Immune reponse to smallpox (secreted IFN-alpha),Psychosis in Alzheimer's disease,Malaria,Chronotype
LGMV	chr16:57831745-57832309	10	1.413e-08	2.119e-05	KIFC3	0	TSS+exon+utr5;intron+utr5+cds;intron+cds	CpG: 91	-3646		c("cg03661817", "cg22820425", "cg00917156", "cg13750905", "cg15627357", "cg13352096", "cg27312338", "cg26927427", "cg09619020", "cg04084026")
LGMV	chr12:14575998-14576056	3	1.525e-09	2.225e-05	ATF7IP	0	intron;intron+utr5	CpG: 37	57023		c("cg11783003", "cg06742794", "cg19939572")	Height,Leukocyte telomere length,Household income (MTAG),Cognitive ability, years of educational attainment or schizophrenia (pleiotropy),Intelligence (MTAG),Testicular germ cell tumor,Testicular germ cell cancer,Prostate-specific antigen levels,Cognitive ability (MTAG),Breast cancer,Liver enzyme levels (alkaline phosphatase),Mean reticulocyte volume,Mean spheric corpuscular volume
LGMV	chr14:101290867-101291469	10	1.885e-08	2.65e-05	MEG3	-975	intergenic	CpG: 30	0	island	c("cg15991553", "cg23870378", "cg14034270", "cg16567044", "cg10540302", "cg02313552", "cg02982753", "cg02888166", "cg24089209", "cg16738180")	Type 2 diabetes,Optic nerve measurement (disc area),Type 1 diabetes
LGMV	chr11:67171191-67171585	4	1.459e-08	3.133e-05	TBC1D10C	0	TSS+exon+utr5;TSS+intron+exon+utr5;nc_exon	CpG: 40	2093	shore	c("cg00220455", "cg16260696", "cg10402417", "cg11600161")	Body fat distribution (arm fat ratio),Body fat distribution (leg fat ratio),Body fat distribution (trunk fat ratio)
LGMV	chr22:38714166-38714466	8	1.144e-08	3.227e-05	TPTEP2-CSNK1E	0	intron+utr5	CpG: 57	833	shore	c("cg14995562", "cg26449680", "cg19781870", "cg06748147", "cg10142237", "cg01441777", "cg07313319", "cg06991495")
LGMV	chr15:31515750-31516404	8	2.643e-08	3.419e-05	LOC283710	0	intron+cds;nc_intron+nc_exon	CpG: 63	7398		c("cg25556225", "cg27438152", "cg10854819", "cg19559891", "cg19666541", "cg03330558", "cg12689679", "cg25017403")	Mean corpuscular volume,Mean corpuscular hemoglobin,Eosinophilic esophagitis
LGMV	chr13:79968174-79968324	3	6.208e-09	3.502e-05	RBM26	0	intron	CpG: 65	-11680		c("cg04132263", "cg19211853", "cg16969872")	Body mass index (joint analysis main effects and smoking interaction),BMI (adjusted for smoking behaviour),Adult body size,Body size at age 10,Response to anti-TNF alpha therapy in inflammatory bowel disease,Hip circumference,Systolic blood pressure,Metabolite levels
LGMV	chr19:47287778-47288109	5	1.437e-08	3.673e-05	SLC1A5	0	intron+exon+utr5;TSS+intron+utr5+cds;intron+cds	CpG: 116	-2476	shore	c("cg22304262", "cg02711608", "cg25607249", "cg21766592", "cg12165685")	Conjunctival UV autofluorescence (CUVAF),Appendicular lean mass,Metabolite levels
LGMV	chr7:95025611-95026121	13	2.262e-08	3.753e-05	PON3	0	TSS+utr5+cds	CpG: 58	0	island	c("cg08167951", "cg07121856", "cg08828819", "cg04685170", "cg15927196", "cg15500865", "cg25572105", "cg25161512", "cg11435506", "cg03301582", "cg08898155", "cg04080282", "cg26457160")
LGMV	chr17:2843149-2843257	3	5.387e-09	4.22e-05	RAP1GAP2	0	intron	CpG: 139	85211		c("cg24366564", "cg02909097", "cg02976843")	Basophil count,Eosinophil counts,Serum metabolite levels,Lymphocyte count,Prepulse inhibition of the startle response,PR interval in Tripanosoma cruzi seropositivity,Lymphocyte percentage of white cells,Monocyte count,Neutrophil percentage of white cells,Inflammatory skin disease,Asthma (sex interaction),Tonsillectomy,White blood cell count,Pre-treatment viral load in HIV-1 infection
LGMV	chr19:4153364-4153713	7	1.944e-08	4.713e-05	CREB3L3	0	TSS+exon+utr5	CpG: 29	-19440		c("cg04524040", "cg10009657", "cg20640432", "cg13509147", "cg23777956", "cg20154618", "cg19771372")	Triglyceride levels,Apolipoprotein A1 levels
LGMV	chr16:57180054-57180175	3	6.779e-09	4.741e-05	CPNE2	0	cds	CpG: 86	-39311		c("cg11847601", "cg09018739", "cg09317371")
LGMV	chr1:231761688-231761845	4	9.706e-09	5.231e-05	TSNAX-DISC1	0	nc_intron	CpG: 63	-569	shore	c("cg24430578", "cg00346898", "cg14816899", "cg13782866")	Response to antidepressants (symptom improvement),Alanine aminotransferase levels in non-alcoholic fatty liver disease,Waist circumference,Pelvic organ prolapse (moderate/severe),Bipolar disorder x sex interaction,Anti-saccade response,Mean corpuscular hemoglobin concentration
LGMV	chr5:149887422-149887787	6	2.335e-08	5.412e-05	NDST1	0	intron+utr5;TSS+exon+utr5	CpG: 19	-19678		c("cg09722609", "cg14873515", "cg06677890", "cg16674484", "cg12534263", "cg07672051")	Blood protein levels,Inflammatory bowel disease,Crohn's disease,Cholangiocarcinoma in primary sclerosing cholangitis,Neutrophil count,Appendicular lean mass
LGMV	chr17:80189962-80190154	8	1.262e-08	5.562e-05	SLC16A3	0	TSS+exon+utr5;intron+utr5	CpG: 293	0	island	c("cg17932802", "cg10377245", "cg12823850", "cg23224090", "cg19284277", "cg18083597", "cg27355141", "cg03956820")	Refractive error,Hemoglobin,Proteinuria and chronic kidney disease
LGMV	chr10:5488225-5488628	9	2.812e-08	5.903e-05	NET1	0	nc_exon;intron;TSS+exon+utr5	CpG: 18	0	island	c("cg01010839", "cg27021181", "cg10549831", "cg13779868", "cg13599477", "cg14426660", "cg24068468", "cg03920545", "cg27367170")
LGMV	chr1:2995301-2995604	3	2.26e-08	6.312e-05	PRDM16	0	intron	CpG: 15	-1668	shore	c("cg12436196", "cg08262220", "cg11731671")	Mosaic loss of chromosome Y (Y chromosome dosage),Vertical cup-disc ratio (multi-trait analysis),Vertical cup-disc ratio (adjusted for vertical disc diameter),Optic disc size,Nicotine dependence symptom count,Type 1 diabetes autoantibodies in high risk HLA genotype individuals (time to event),Hypertension,Hematocrit,Myocardial infarction,Immature fraction of reticulocytes,Brain morphology (MOSTes…
LGMV	chr2:198029141-198029332	3	1.711e-08	7.578e-05	ANKRD44	0	intron;nc_intron	CpG: 31	0	island	c("cg26132737", "cg09496748", "cg07683388")	Brain morphology (MOSTest),Cortical thickness (MOSTest),Subcortical volume (MOSTest),Brain morphology (min-P),Subcortical volume (min-P),Cortical surface area (MOSTest),Intracranial, abdominal aortic or thoracic aortic aneurysm (pleiotropy),Morning person,Schizophrenia,Interferon alpha levels in systemic lupus erythematosus,Autism spectrum disorder or schizophrenia
LGMV	chr7:27187372-27187691	8	4.408e-08	0.0001169	HOXA-AS3	0	nc_intron;intron+utr5;TSS+exon+utr5	CpG: 63	0	island	c("cg04265576", "cg12810523", "cg24362796", "cg03529432", "cg22469274", "cg14044640", "cg09936824", "cg12110087")	FEV1,Lung function (FVC),Lymphocyte count,Chronic venous disease,Heel bone mineral density,White blood cell count,Waist-to-hip ratio adjusted for BMI,A body shape index,Monocyte count,Waist-hip index,Waist circumference adjusted for body mass index
LGMV	chr3:51740622-51741280	8	9.131e-08	0.0001174	GRM2	0	nc_intron+nc_exon;TSS+intron+exon+utr5	CpG: 57	0	island	c("cg22739025", "cg25693132", "cg21899500", "cg00664406", "cg04453050", "cg26079664", "cg12934382", "cg00303541")
LGMV	chr9:139648911-139649039	2	1.916e-08	0.0001267	LCN8	0	intron+utr3+cds	CpG: 24	-5858		c("cg13764516", "cg14145338")
LGMV	chr6:29454557-29454954	7	6.126e-08	0.0001306	MAS1L	0	cds	CpG: 80	-66156		c("cg13305823", "cg12423733", "cg20103692", "cg25730428", "cg09083279", "cg26371172", "cg25798600")	Fish- and plant-related diet,Refractive error,Subcortical volume (MOSTest),Brain morphology (MOSTest),Estimated glomerular filtration rate in non-diabetics,Sarcoidosis (Lofgren's syndrome vs non-Lofgren's syndrome),Cutaneous lupus erythematosus,Autism spectrum disorder or schizophrenia
LGMV	chr13:34184663-34185230	7	9.703e-08	0.0001448	STARD13	0	intron+utr5	CpG: 66	67523		c("cg04276413", "cg01736956", "cg19928955", "cg16048522", "cg04667114", "cg20749792", "cg06133910")	Hemoglobin levels,Hematocrit,Hemoglobin,Colorectal cancer or advanced adenoma,Body mass index in asthmatics,Diverticular disease,Red blood cell count,Plasma amyloid beta peptide concentrations (ABx-40),Mild age-related type 2 diabetes,Platelet count,Plateletcrit,Metamizole-induced agranulocytosis or neutropenia,Intracranial aneurysm
LGMV	chr19:6271786-6272158	4	7.065e-08	0.0001607	MLLT1	0	intron	CpG: 20	0	island	c("cg22548088", "cg16466652", "cg22688564", "cg06633438")	Oppositional defiant disorder dimensions in attention-deficit hyperactivity disorder,Monocyte count,Monocyte percentage of white cells
LGMV	chr21:38362630-38363056	7	9.468e-08	0.000188	HLCS	-119	intergenic	CpG: 103	0	island	c("cg00751446", "cg21422770", "cg14785464", "cg06167719", "cg03419014", "cg09037712", "cg15465615")	Hematocrit,Hemoglobin,Intracranial aneurysm,Night sleep phenotypes,Developmental language disorder,Developmental language disorder (linguistic errors),Red blood cell count,Seasonality and depression
LGMV	chr5:138533415-138533634	3	5.157e-08	0.0001992	SIL1	0	intron+utr5	CpG: 32	-236	shore	c("cg24688549", "cg05237436", "cg19527159")	Malaria
LGMV	chr15:93580022-93580327	5	7.66e-08	0.0002125	RGMA	0	exon+utr3	CpG: 34	-7775		c("cg18745279", "cg20654462", "cg20853889", "cg25607876", "cg17792616")	HDL cholesterol levels x short total sleep time interaction (2df test),Refractive error,Blood protein levels,Heel bone mineral density,Type 2 diabetes,Opioid dependence,Type 1 diabetes nephropathy,Periodontitis (CDC/AAP),Response to angiotensin II receptor blocker therapy (opposite direction w/ diuretic therapy),Metabolite levels,Overweight status
LGMV	chr12:46663900-46664096	3	5.448e-08	0.0002352	SLC38A1	-1074	intergenic	CpG: 180	492	shore	c("cg15306126", "cg16312655", "cg23031196")	Refractive error,Gout,Morning person,Offspring birth weight,Birth weight,Appendicular lean mass
LGMV	chr4:40517938-40518143	6	6.997e-08	0.0002888	RBM47	0	intron+utr5;TSS+exon+utr5	CpG: 118	77033		c("cg15967525", "cg01704534", "cg00511464", "cg00736641", "cg14160419", "cg25117091")	Mosquito bite size,Apolipoprotein B levels,Carotid intima media thickness x smoking interaction,Hypertension,Systolic blood pressure,Diastolic blood pressure,Monocyte count,Total cholesterol levels,Body mass index (change over time)
LGMV	chr17:80556454-80556724	2	1.387e-07	0.0004345	FOXK2	0	intron	CpG: 18	-722	shore	c("cg26996798", "cg20493075")	Heel bone mineral density,High light scatter reticulocyte percentage of red cells,High light scatter reticulocyte count,Red cell distribution width,Letter-number span reordering,Reticulocyte fraction of red cells,Reticulocyte count,Mean corpuscular hemoglobin,Appendicular lean mass,Mean platelet volume,Lean body mass,Mean corpuscular volume,Mean reticulocyte volume,Mean spheric corpuscular volume
LGMV	chr5:79553147-79553606	4	2.456e-07	0.0004527	SERINC5	-1280	intergenic	CpG: 104	853	shore	c("cg09404747", "cg19683073", "cg08764914", "cg24561419")	Fasting blood glucose,Sulfasalazine-induced agranulocytosis,Borderline personality disorder features,Alzheimer's disease in APOE e4- carriers
LGMV	chr6:32811181-32811253	3	4.652e-08	0.0005465	PSMB8	0	intron	CpG: 31	-241	shore	c("cg08675092", "cg08099136", "cg01309328")	Asthma,Nephropathy,IgA nephropathy,Autism spectrum disorder or schizophrenia
LGMV	chr5:126626092-126626557	7	3.111e-07	0.0005659	MEGF10	0	TSS+exon+utr5	CpG: 63	0	island	c("cg04280969", "cg03721362", "cg27346707", "cg08874609", "cg04609576", "cg23018092", "cg06940792")	Chromosomal aberration frequency (chromosome type) in genotoxic compound exposure,Bone mineral content,Hearing loss in Charcot-Marie-Tooth disease 1A,Alzheimer's disease (cognitive decline),Response to antipsychotic treatment in schizophrenia,Appendicular lean mass
LGMV	chr1:159761141-159761162	2	1.461e-08	0.0005886	DUSP23	8808	intergenic	CpG: 87	9788		c("cg27480083", "cg22536332")	Interstitial lung disease,Bone mineral density (Ward's triangle area),C-reactive protein
LGMV	chr2:84517474-84517950	8	3.36e-07	0.000597	FUNDC2P2	0	nc_exon	CpG: 27	0	island	c("cg00183606", "cg05068981", "cg07153098", "cg22037978", "cg23411919", "cg16851758", "cg13174084", "cg06502755")
LGMV	chr15:45006400-45007015	2	4.354e-07	0.0005989	B2M	0	intron	CpG: 72	2055	shore	c("cg27537252", "cg05475649")
LGMV	chr8:27630342-27630505	3	1.155e-07	0.0005992	CCDC25	-185	intergenic	CpG: 54	108	shore	c("cg13467649", "cg03651525", "cg26534677")	Refractive error,Height
LGMV	chr3:111804830-111805077	7	1.768e-07	0.0006055	C3orf52	-104	intergenic	CpG: 68	0	island	c("cg11874323", "cg14018690", "cg21572731", "cg05570980", "cg07741984", "cg22442032", "cg12794691")	Eosinophil counts,Eosinophil percentage of white cells
LGMV	chr11:882636-882687	3	4.008e-08	0.0006648	CHID1	0	intron	CpG: 26	970	shore	c("cg01694939", "cg24365811", "cg14909179")	Adult body size,Chronic bronchitis and chronic obstructive pulmonary disease
LGMV	chr1:45452319-45452605	8	2.477e-07	0.0007326	EIF2B3	0	TSS+exon+utr5	CpG: 37	0	island	c("cg13950210", "cg19286674", "cg13663199", "cg05331230", "cg12044615", "cg17278038", "cg14611683", "cg16604218")	Platelet distribution width
LGMV	chr15:58357874-58357922	4	4.582e-08	0.0008074	ALDH1A2	0	exon+utr5;nc_exon;TSS+exon+utr5	CpG: 146	0	island	c("cg03365437", "cg14805347", "cg13198321", "cg07721203")	Barrett's esophagus,Barrett's esophagus or Esophageal adenocarcinoma,Height,Low HDL-cholesterol levels,Cholesterol,HDL cholesterol levels x short total sleep time interaction (2df test),Triglyceride levels,Eosinophil counts,Hematocrit,Brain morphology (MOSTest),Serum metabolite levels,Hemoglobin,Lymphocyte count,Hypertension,Ischemic stroke,Stroke,Red blood cell count,Lipoprotein (a) levels,Total…
LGMV	chr8:143407432-143407817	5	3.698e-07	0.0008125	TSNARE1	0	intron	CpG: 53	0	island	c("cg05037806", "cg13300202", "cg06517984", "cg13598589", "cg02230964")	Systolic blood pressure,General risk tolerance (MTAG),Adventurousness,General cognitive ability,Gut microbiota (bacterial taxa, rank normal transformation method),Adult body size,Cognitive ability, years of educational attainment or schizophrenia (pleiotropy),Body size at age 10,Broad depression or schizophrenia,Intelligence (MTAG),Mental health study participation (completed survey),Cognitive de…
LGMV	chr6:35657040-35657202	3	1.578e-07	0.0008239	FKBP5	0	intron+utr5	CpG: 139	184	shore	c("cg03245912", "cg20813374", "cg00130530")	Eosinophil counts,Autoimmune thyroid disease,Eosinophil percentage of white cells,Lymphocyte count,Colorectal cancer or advanced adenoma,White blood cell count,Eosinophil percentage of granulocytes,Coronary artery disease,Lymphocyte percentage of white cells,Neutrophil percentage of white cells,Monocyte percentage of white cells,A body shape index,Birth weight,Waist-to-hip ratio adjusted for BMI,…
LGMV	chr17:19481888-19482069	2	1.821e-07	0.0008511	SLC47A1	0	exon+utr3	CpG: 46	-1236	shore	c("cg11317447", "cg26132518")	Intracranial aneurysm,Lymphocyte count,Estimated glomerular filtration rate,Chronic kidney disease,Estimated glomerular filtration rate in non-diabetics,Glomerular filtration rate in non diabetics (creatinine),Glomerular filtration rate (creatinine),Lymphocyte percentage of white cells,Neutrophil percentage of white cells,Red cell distribution width,Urate levels,Creatinine levels
LGMV	chr12:10182937-10183364	8	4.867e-07	0.000964	CLEC9A	0	TSS+exon+utr5;nc_intron+nc_exon	CpG: 37	-80711		c("cg22032092", "cg13830870", "cg11059944", "cg17469479", "cg26262442", "cg02930518", "cg19223467", "cg20098659")
LGMV	chr10:121417992-121418050	2	6.654e-08	0.0009703	BAG3	0	intron	CpG: 144	6165		c("cg07976851", "cg17076667")	Left ventricular ejection fraction,Parkinson's disease,Parkinson's disease or first degree relation to individual with Parkinson's disease,Heart failure,Left ventricular end-systolic volume,Aspartate aminotransferase levels,Diastolic blood pressure,Idiopathic dilated cardiomyopathy,Dilated cardiomyopathy (MTAG),Left ventricular global radial strain,Hypertrophic cardiomyopathy (MTAG),Left ventricu…
LGMV	chr16:89386912-89387569	4	8.093e-07	0.001042	LOC100287036	0	nc_exon;intron+utr5;nc_intron	CpG: 149	13398		c("cg07511934", "cg07708487", "cg27247807", "cg27600435", "cg21754178", "cg27300957", "cg00376537", "cg11867368", "cg09420319")
LGMV	chr11:76380921-76381236	8	3.911e-07	0.00105	LRRC32	0	intron+utr5;nc_exon;TSS+exon+utr5	CpG: 87	-213	shore	c("cg13633560", "cg10788371", "cg13985437", "cg07202214", "cg20533899", "cg05076755", "cg01439670", "cg01048195")	Asthma,Taste perception (total score including 6-n-propylthiouracil) in obesity with metabolic syndrome,Proportion of activated microglia (inferior temporal cortex),Allergic rhinitis,Eczema,Allergic disease (asthma, hay fever and/or eczema) (multivariate analysis),Allergic disease (asthma, hay fever and/or eczema) (age of onset),Allergic disease (asthma, hay fever or eczema),Hepcidin/ferritin rat…
LGMV	chr7:99954188-99954465	4	3.606e-07	0.001101	MIR6840	0	nc_gene;nc_intron+nc_exon	CpG: 84	20101		c("cg06576340", "cg23055674", "cg26647135", "cg12591090")
LGMV	chr11:117747822-117748236	11	5.575e-07	0.001139	FXYD6	0	TSS+intron+exon+utr5	CpG: 59	105	shore	c("cg22869366", "cg20511089", "cg22476084", "cg20328588", "cg20652899", "cg05360242", "cg15101392", "cg10372188", "cg03821689", "cg09608949", "cg09582200")	Hippocampal volume in Alzheimer's disease dementia,Myopia
LGMV	chr16:49525727-49525807	2	1.146e-07	0.001211	ZNF423	0	intron	CpG: 38	-441	shore	c("cg00448560", "cg04208403")	Mosquito bite size,Waist circumference adjusted for BMI in non-smokers,Risk-taking tendency (4-domain principal component model),Number of sexual partners,Mosaic loss of chromosome Y (Y chromosome dosage),Heel bone mineral density,Word spelling,Waist circumference adjusted for BMI (joint analysis main effects and smoking interaction),Cold medicine-related Stevens-Johnson syndrome/toxic epidermal …
LGMV	chr17:79393463-79393718	5	3.849e-07	0.001276	BAHCC1	0	intron	CpG: 31	0	island	c("cg13710969", "cg07016556", "cg17624073", "cg02447879", "cg25348105")	Risk-taking tendency (4-domain principal component model),Number of decayed, missing and filled tooth surfaces or use of dentures,Dentures,Alcohol consumption (drinks per week),Heel bone mineral density,Refractive error,Essential hypertension (time to event),Bitter alcoholic beverage consumption,Temporomandibular joint disorder,Urinary albumin-to-creatinine ratio,Appendicular lean mass,Urinary al…
LGMV	chr2:73929503-73929892	4	5.915e-07	0.001286	NAT8B	-1036	intergenic	CpG: 31	-34426		c("cg21395158", "cg07899983", "cg01790530", "cg02105352")	Serum metabolite levels,Chronic kidney disease,Blood metabolite levels,Creatinine levels
LGMV	chr17:80246233-80246403	2	2.636e-07	0.001311	LINC01970	1518	intergenic	CpG: 81	-3823		c("cg19796584", "cg01695994")
LGMV	chr19:38713050-38713373	4	5.297e-07	0.001387	DPF1	0	intron+cds;intron+utr5+cds	CpG: 34	0	island	c("cg15889617", "cg06942742", "cg15072680", "cg12216477")
LGMV	chr14:81425912-81426234	4	5.354e-07	0.001406	TSHR	0	intron	CpG: 25	4351		c("cg10825315", "cg13525276", "cg18625627", "cg14373410")	Tourette syndrome,Thyroid stimulating hormone levels,Smooth-surface caries,Hair morphology,Optic nerve measurement (rim area),Uric acid levels,Visceral fat,Graves' disease,Male sexual orientation,Maximal oxygen uptake response,Obstetric antiphospholipid syndrome,Urinary albumin excretion
LGMV	chr1:156828693-156829008	7	5.241e-07	0.001407	INSRR	0	TSS+exon+utr5;intron	CpG: 166	0	island	c("cg24438909", "cg26733795", "cg21669590", "cg02190807", "cg27642691", "cg25399158", "cg18649438")	Uric acid clearance
LGMV	chr10:134310730-134311114	4	6.54e-07	0.00144	LOC107984282	10833	intergenic	CpG: 20	6115		c("cg12277119", "cg03324884", "cg24879087", "cg16943126")
LGMV	chr1:180157401-180157508	2	1.824e-07	0.001441	QSOX1	0	intron	CpG: 96	32817		c("cg05770740", "cg17118239")	Pulse pressure,Anorexia nervosa
LGMV	chr6:30720108-30720484	6	6.807e-07	0.001531	IER3	-7784	intergenic	CpG: 161	7668		c("cg14753356", "cg24859433", "cg15342087", "cg19913563", "cg07981266", "cg06422467")	Rosacea symptom severity,Chronic obstructive pulmonary disease,Serum alkaline phosphatase levels,Sarcoidosis (Lofgren's syndrome vs non-Lofgren's syndrome),Decreased fine motor function in Charcot-Marie-Tooth disease 1A (eating with utensils),Ulcerative colitis,Age-related macular degeneration,Sleep duration,Type 1 diabetes and autoimmune thyroid diseases,Autism spectrum disorder or schizophrenia…
LGMV	chr17:78853966-78854273	4	5.667e-07	0.001561	RPTOR	0	intron+cds;intron	CpG: 123	3033		c("cg22091236", "cg07856428", "cg27457201", "cg09977718")	Bipolar disorder,NASH resolution in nonalcoholic steatohepatitis,Nicotine dependence symptom count,Body size at age 10,Adult body size,Systolic blood pressure,Pulse pressure,Mean arterial pressure,Hypertension,Obesity,Body mass index,Airway responsiveness in chronic obstructive pulmonary disease,Anorexia nervosa, attention-deficit/hyperactivity disorder, autism spectrum disorder, bipolar disorder…
LGMV	chr1:3282757-3282870	2	2.348e-07	0.001756	PRDM16	0	intron	CpG: 18	7473		c("cg03126058", "cg16686396")	Mosaic loss of chromosome Y (Y chromosome dosage),Vertical cup-disc ratio (multi-trait analysis),Vertical cup-disc ratio (adjusted for vertical disc diameter),Optic disc size,Nicotine dependence symptom count,Type 1 diabetes autoantibodies in high risk HLA genotype individuals (time to event),Hypertension,Hematocrit,Myocardial infarction,Immature fraction of reticulocytes,Brain morphology (MOSTes…
LGMV	chr17:80708279-80708632	5	7.636e-07	0.001829	FN3K	0	intron+utr3+cds	CpG: 25	0	island	c("cg03115019", "cg21556178", "cg22325292", "cg00809820", "cg02398342")	Hemoglobin A1c levels,Glycated hemoglobin levels,Red cell distribution width,Platelet distribution width
LGMV	chr8:1693765-1694016	3	6.28e-07	0.002115	LOC101927752	16112	intergenic	CpG: 113	-17218		c("cg07805058", "cg17469017", "cg16259209")
LGMV	chr1:112058236-112058559	4	8.256e-07	0.00216	TMIGD3	0	intron	CpG: 32	0	island	c("cg08256939", "cg11574975", "cg07314829", "cg14669379")
LGMV	chr2:113478848-113479150	6	7.785e-07	0.002179	NT5DC4	0	TSS+intron+utr5+cds	CpG: 57	-42768		c("cg18206515", "cg15901598", "cg04393788", "cg05011214", "cg20640204", "cg18477962")	White blood cell count
LGMV	chr17:78682785-78682934	2	3.866e-07	0.002193	RPTOR	0	intron	CpG: 30	-17893		c("cg18780100", "cg01498832")	Bipolar disorder,NASH resolution in nonalcoholic steatohepatitis,Nicotine dependence symptom count,Body size at age 10,Adult body size,Systolic blood pressure,Pulse pressure,Mean arterial pressure,Hypertension,Obesity,Body mass index,Airway responsiveness in chronic obstructive pulmonary disease,Anorexia nervosa, attention-deficit/hyperactivity disorder, autism spectrum disorder, bipolar disorder…
LGMV	chr11:65546988-65547172	4	5.029e-07	0.00231	AP5B1	0	cds	CpG: 182	-327	shore	c("cg17367596", "cg11751213", "cg05257275", "cg03695871")	Asthma,Refractive error,Spherical equivalent or myopia (age of diagnosis),Eczema,White matter hyperintensity volume,Blood urea nitrogen levels,Chronic kidney disease,Parental longevity (combined parental attained age, Martingale residuals),Allergic disease (asthma, hay fever or eczema),Systolic blood pressure x smoking status (current vs non-current) interaction (2df test),Systolic blood pressure…
LGMV	chr17:72436362-72436456	2	2.687e-07	0.002415	GPRC5C	0	cds	CpG: 21	-6471		c("cg16481791", "cg23986185")	LDL cholesterol levels x short total sleep time interaction (2df test),Liver enzyme levels (alkaline phosphatase)
LGMV	chr1:38412519-38412818	7	9.841e-07	0.002781	INPP5B	0	nc_intron+nc_exon;TSS+exon+utr5;TSS+intron+exon+utr5	CpG: 48	14798		c("cg23262274", "cg17949727", "cg10784030", "cg05749969", "cg02309273", "cg17340922", "cg17489086")	Pulse pressure,Height,Blood protein levels,Autoimmune thyroid disease,Myocardial infarction,Rheumatoid arthritis,Eyebrow thickness,Red cell distribution width,Type 1 diabetes,Medication use (thyroid preparations),Monocyte count
LGMV	chr4:108993543-108993704	2	5.544e-07	0.00291	LEF1	0	intron	CpG: 72	82173		c("cg00471262", "cg17796318")	Systolic blood pressure,Blond vs. brown/black hair color,Multiple sclerosis,Chronic lymphocytic leukemia,Airflow obstruction,Systemic lupus erythematosus,Metabolic traits,Diastolic blood pressure,Tooth agenesis (mandibular second premolars),Medication use (calcium channel blockers)
LGMV	chr1:153518054-153518476	6	1.483e-06	0.002968	LOC101928034	0	nc_intron+nc_exon;TSS+intron+exon+utr5	CpG: 40	9214		c("cg26894575", "cg10447638", "cg14892073", "cg24691453", "cg18273417", "cg13091627")
LGMV	chr2:28904192-28904455	2	9.524e-07	0.00306	LOC100505774	27460	intergenic	CpG: 151	-69757		c("cg15910252", "cg04011474")
LGMV	chr17:40259547-40260053	4	1.869e-06	0.00312	DHX58	0	intron+cds	CpG: 25	0	island	c("cg20291162", "cg02228675", "cg00647820", "cg02450064")	Fasting plasma glucose,Coronary artery disease,Mean spheric corpuscular volume
LGMV	chr1:31468099-31468126	3	1.003e-07	0.003139	PUM1	0	intron	CpG: 60	-70286		c("cg13571904", "cg08849613", "cg00637015")	Hip index,Hip circumference adjusted for BMI
LGMV	chr22:23165064-23165132	2	2.784e-07	0.003458	MIR650	-137	intergenic	CpG: 28	177850		c("cg04765078", "cg00379323")
LGMV	chr17:1623651-1623721	2	2.891e-07	0.003489	WDR81	0	intron+utr5;intron	CpG: 78	3589		c("cg09354348", "cg27543169")	Triglyceride levels,Apolipoprotein B levels,Serum alkaline phosphatase levels,Calcium levels,Urinary albumin-to-creatinine ratio,Serum albumin levels,Liver enzyme levels (alkaline phosphatase),Waist circumference adjusted for body mass index
LGMV	chr4:1986783-1986980	3	8.219e-07	0.003524	NELFA	0	intron	CpG: 54	-512	shore	c("cg10898127", "cg19739468", "cg05467597")
LGMV	chr10:104478138-104478447	2	1.333e-06	0.003644	SFXN2	0	nc_intron;intron+utr5	CpG: 94	3427		c("cg08609163", "cg02147952")	Brain morphology (MOSTest),Carotid plaque burden,White blood cell count,Parkinson's disease,Prostate cancer,Feeling tense,Schizophrenia,Waist-to-hip ratio adjusted for body mass index,Autism spectrum disorder or schizophrenia,Waist-to-hip ratio adjusted for BMI x sex x age interaction (4df test),Waist-to-hip ratio adjusted for BMI,Waist-to-hip ratio adjusted for BMI (age >50),Waist-to-hip ratio a…
LGMV	chr11:1911511-1911547	2	1.662e-07	0.003898	LSP1	0	intron+utr3	CpG: 19	8177		c("cg22136363", "cg18723409")	Systolic blood pressure,Pulse pressure,Central corneal thickness,Lymphocyte count,Systolic blood pressure x alcohol consumption interaction (2df test),Systolic blood pressure x alcohol consumption (light vs heavy) interaction (2df test),Pulse pressure x alcohol consumption interaction (2df test),Diastolic blood pressure,Hypertension,Pulse pressure x alcohol consumption (light vs heavy) interactio…
LGMV	chr4:96012534-96012763	2	1.078e-06	0.003974	BMPR1B	0	intron+utr5;intron;TSS+exon+utr5	CpG: 88	332725		c("cg09392211", "cg26646686")	Systolic blood pressure,Heel bone mineral density,Polycystic ovary syndrome (reproductive subtype),Coronary artery disease,Colorectal cancer or advanced adenoma,Schizophrenia,Prepulse inhibition of the startle response,Attention deficit hyperactivity disorder,Diverticular disease,Sum of stenosis,Opioid dependence (time to event),Amyotrophic lateral sclerosis (sporadic),Hen's egg allergy,Waist-hip…
LGMV	chr12:6887543-6887660	2	5.837e-07	0.004213	LAG3	0	utr3+cds	CpG: 44	4359		c("cg14292870", "cg04949369")	Blood protein levels
LGMV	chr10:134901208-134901497	6	1.506e-06	0.004401	ADGRA1	0	TSS+exon+utr5	CpG: 155	0	island	c("cg23633543", "cg07068327", "cg09639725", "cg15825786", "cg23380558", "cg15613567")	Plasma anti-thyroglobulin levels
LGMV	chr6:32118204-32118457	13	1.352e-06	0.00451	PRRT1	0	cds;intron+cds	CpG: 35	0	island	c("cg12320039", "cg15194163", "cg05714552", "cg05764839", "cg08123207", "cg19227031", "cg22849665", "cg11617964", "cg25845985", "cg22268510", "cg21398794", "cg13705391", "cg00254681")	Systolic blood pressure,Sarcoidosis (non-Lofgren's syndrome without extrapulmonary manifestations),Ulcerative colitis,Inflammatory bowel disease,IgG glycosylation,Epstein-Barr virus immune response (EBNA-1),Prostate cancer,Intraocular pressure,Autism spectrum disorder or schizophrenia,Waist-to-hip ratio adjusted for BMI,Hip circumference adjusted for BMI
LGMV	chr8:1955069-1955323	5	1.358e-06	0.004514	KBTBD11	0	exon+utr3	CpG: 18	-1603	shore	c("cg24598145", "cg07461572", "cg17826006", "cg14714225", "cg09008360")	Age-related cognitive decline (executive function) (slope of z-scores),Obesity-related traits,Toenail selenium levels,Electrocardiogram morphology (amplitude at temporal datapoints)
LGMV	chr11:315102-315262	3	8.981e-07	0.004738	IFITM1	0	utr3+cds	CpG: 90	-477	shore	c("cg23570810", "cg21686213", "cg03038262")
LGMV	chr11:10715175-10715379	7	1.236e-06	0.005114	IRAG1	0	TSS+exon+utr5	CpG: 63	-57114		c("cg19567594", "cg11077681", "cg04968127", "cg15283950", "cg16014606", "cg24541550", "cg26442911")
LGMV	chr1:39657910-39658128	2	1.347e-06	0.005216	MACF1	0	intron	CpG: 121	86051		c("cg08644489", "cg10316899")	Type 2 diabetes,Triglyceride levels,Heel bone mineral density,Optic disc size,PR interval,Subcortical volume (MOSTest),Cortical thickness (min-P),Cortical thickness (MOSTest),Subcortical volume (min-P),Brain morphology (MOSTest),Cortical surface area (MOSTest),Brain morphology (min-P),Cortical surface area (min-P),Adult body size,Beard thickness,Loneliness (multivariate analysis),Colorectal cance…
LGMV	chr8:21908022-21908746	2	4.774e-06	0.005564	DMTN	0	intron+utr5	CpG: 28	2265	shore	c("cg25460807", "cg01918195", "cg20794351")	LDL cholesterol levels,Low density lipoprotein cholesterol levels,Apolipoprotein B levels,Alanine aminotransferase levels,Gamma glutamyl transferase levels,LDL cholesterol,Total cholesterol levels,Liver enzyme levels (alanine transaminase),Liver enzyme levels (gamma-glutamyl transferase)
LGMV	chr5:980580-980997	5	2.792e-06	0.005649	LOC100506688	6294	intergenic	CpG: 32	21408		c("cg04058281", "cg22203890", "cg26443646", "cg22478544", "cg01973920")	Pancreatic cancer,Lung cancer,Lung cancer in ever smokers
LGMV	chr16:31053323-31053799	3	3.193e-06	0.00566	STX4	1835	intergenic	CpG: 32	0	island	c("cg09905605", "cg02264079", "cg26456435", "cg10977667")	Triglyceride levels,Response to metformin (IC50)
LGMV	chr3:194014481-194014928	6	3.086e-06	0.005824	LINC00887	4060	intergenic	CpG: 43	0	island	c("cg03765423", "cg02153814", "cg25661792", "cg10663765", "cg11324650", "cg08991643")	Mortality in sepsis
LGMV	chr2:233284661-233284934	2	2.155e-06	0.006656	ALPG	9237	intergenic	CpG: 227	0	island	c("cg21566642", "cg01940273")
LGMV	chr9:97889723-97890067	4	2.768e-06	0.006785	FANCC	0	intron	CpG: 30	41198		c("cg26688367", "cg11775053", "cg15989983", "cg14650464")	Hematocrit,Polycystic ovary syndrome,Offspring birth weight,Birth weight
LGMV	chr12:109216828-109216864	2	3.22e-07	0.00754	SSH1	0	intron	CpG: 40	-34341		c("cg10022331", "cg16237760")	Brain morphology (MOSTest),Mean platelet volume,Liver enzyme levels (gamma-glutamyl transferase),Platelet count
LGMV	chr11:102322056-102322128	3	6.597e-07	0.007723	TMEM123	0	intron	CpG: 118	-401	shore	c("cg01237738", "cg11459681", "cg21819053")	Prostate cancer,Vein graft stenosis in coronary artery bypass grafting
LGMV	chr3:15372726-15372965	2	2.2e-06	0.007757	SH3BP5	0	intron+utr5;intron	CpG: 107	-349	shore	c("cg02275418", "cg13279476")	Prudent dietary pattern,Alcohol and nicotine co-dependence,Alcohol dependence,Heschl's gyrus morphology
LGMV	chr19:42070875-42071240	5	3.433e-06	0.007927	CEACAM21	0	intron+exon+utr5	CpG: 40	42174		c("cg01265982", "cg10545142", "cg06729803", "cg24442609", "cg11700806")	Prostate cancer,Schizophrenia,Lung adenocarcinoma
LGMV	chr2:96811058-96811264	3	2.006e-06	0.008205	DUSP2	0	TSS+utr5+cds	CpG: 108	0	island	c("cg04882937", "cg05732530", "cg24297695")
LGMV	chr5:149466066-149466663	5	5.892e-06	0.008317	CSF1R	0	nc_intron;nc_exon;TSS+exon+utr5;intron+utr5;intron+exon+utr5	CpG: 20	-45637		c("cg22393862", "cg20371659", "cg12862231", "cg16369653", "cg09209250")	Aspartate aminotransferase levels,Blood protein levels,Monocyte count,Monocyte percentage of white cells,Granulocyte percentage of myeloid white cells,Hemoglobin levels,Lymphocyte percentage of white cells,Neutrophil percentage of white cells
LGMV	chr6:32918419-32918659	4	2.37e-06	0.00832	HLA-DMA	0	intron+cds	CpG: 75	-17237		c("cg18031239", "cg06006623", "cg02015582", "cg04111611")	Asthma,Sarcoidosis (Lofgren's syndrome vs non-Lofgren's syndrome),Lymphocyte percentage of white cells,Neutrophil percentage of white cells,Autism spectrum disorder or schizophrenia,Appendicular lean mass
LGMV	chr11:133928292-133928346	3	5.424e-07	0.008464	JAM3	-10473	intergenic	CpG: 77	-10504		c("cg24490227", "cg20451986", "cg02787737")	Blood protein levels,Neutrophil count
LGMV	chr1:2799354-2799876	4	5.257e-06	0.008485	TTC34	-81921	intergenic	CpG: 15	21993		c("cg16572957", "cg20613432", "cg11414913", "cg07788537")	Type 1 diabetes autoantibodies in high risk HLA genotype individuals (time to event),Coronary artery disease,Adult body size,Celiac disease,Schizophrenia, bipolar disorder or recurrent major depressive disorder x sex interaction,Body mass index,Lung cancer in ever smokers,Invasive cervical cancer
LGMV	chr3:194826392-194826585	4	2.017e-06	0.008806	XXYLT1	0	intron	CpG: 39	39843		c("cg00295879", "cg06706813", "cg15912390", "cg08704934")	Adult body size,Atrial fibrillation,Blood protein levels,Blood osmolality (transformed sodium),Lean body mass
LGMV	chr17:32483711-32484259	10	5.784e-06	0.008892	ASIC2	0	TSS+exon+utr5	CpG: 29	0	island	c("cg11101926", "cg09152943", "cg07142461", "cg13298963", "cg23976464", "cg02423064", "cg25033990", "cg19942495", "cg24613080", "cg12810096", "cg14603098")	Mosquito bite size,Severe gingival inflammation,Gut microbiota (bacterial taxa, rank normal transformation method),Adult body size,Serum bilirubin levels in metabolic syndrome,Angiotensin-converting enzyme inhibitor intolerance,Cerebellum cortex volume,Clopidogrel active metabolite levels,Longevity,Chronotype,Plasma parathyroid hormone levels,Polycystic ovary syndrome,Congenital heart disease (se…
LGMV	chr17:65386836-65387096	3	2.758e-06	0.008937	PITPNC1	0	intron	CpG: 180	11705		c("cg03878285", "cg16585554", "cg01507342")	Serum immune biomarker levels,Type 2 diabetes,Plasma selenium concentration,Body size at age 10,Estimated glomerular filtration rate,Blood urea nitrogen levels,Pulmonary function,Morning person,Chronic central serous retinopathy,Chronotype,Response to protease inhibitor treatment in hepatitis c (peak serum total bilirubin levels),Diisocyanate-induced asthma,Waist-to-hip ratio adjusted for BMI,Wai…
LGMV	chr9:137298339-137298390	4	5.557e-07	0.009177	RXRA	0	intron	CpG: 21	-800	shore	c("cg03413738", "cg01063003", "cg10984912", "cg09585734")	Refractive error,Central corneal thickness,Intelligence,Corneal structure,Crohn's disease (need for surgery),Adverse response to chemotherapy (neutropenia/leucopenia) (paclitaxel + carboplatin),Keratoconus,Intraocular pressure,Blood pressure,Waist-to-hip ratio adjusted for BMI x sex interaction
LGMV	chr13:20989142-20989349	3	2.345e-06	0.00954	CRYL1	0	intron	CpG: 72	0	island	c("cg07223180", "cg02430645", "cg11345143")	Obesity-related traits,Adverse response to chemotherapy (neutropenia/leucopenia) (carboplatin)
LGMV	chr1:15392793-15392907	3	1.326e-06	0.009794	KAZN	0	exon+utr3;intron	CpG: 31	17380		c("cg13322252", "cg16822407", "cg16552271")	Moderate-to-late spontaneous preterm birth,Polycystic ovary syndrome (reproductive subtype),Triacylglyceride levels,Logical memory (delayed recall) in Alzheimer's disease dementia,Urinary albumin-to-creatinine ratio in diabetes,Cerebral amyloid deposition in APOEe4 non-carriers (PET imaging),Body mass index,Non-response to antidepressants and depression,Chronotype,Chronic pain,Schizophrenia x sex…
LGMV	chr22:38627184-38627344	4	1.996e-06	0.0105	TMEM184B	0	intron+cds	CpG: 62	16356		c("cg06390490", "cg22197811", "cg08350219", "cg18308338")	Refractive error,Mammographic density (dense area),Percent mammographic density,Waist circumference adjusted for body mass index,A body shape index
LGMV	chr11:68607622-68607737	4	1.488e-06	0.01089	CPT1A	0	intron+utr5	CpG: 59	292	shore	c("cg00574958", "cg09737197", "cg05325763", "cg17058475")	Triglyceride levels,HDL cholesterol levels,Serum metabolite levels (CMS),Apolipoprotein A1 levels,Serum metabolite levels,Lipid metabolism phenotypes,Obesity-related traits,Coronary artery calcified atherosclerotic plaque score in type 2 diabetes,Lipid traits (pleiotropy) (HIPO component 1),Urate levels
LGMV	chr6:166970252-166970431	2	2.529e-06	0.01189	RPS6KA2	0	intron	CpG: 21	-61899		c("cg17501210", "cg05966420")	Bipolar disorder,Bipolar I disorder,Urinary metabolite levels in chronic kidney disease,Caf**-au-lait macule number in neurofibromatosis type1,Macrovascular complications in type 2 diabetes,Smooth-surface caries,Dental caries,Waist circumference,Inflammatory bowel disease,3-month functional outcome in ischaemic stroke (modified Rankin score),Blood pressure (smoking interaction),Pre-treatment vira…
LGMV	chr1:87793364-87793628	4	3.882e-06	0.01236	LMO4	-934	intergenic	CpG: 122	-174	shore	c("cg24394990", "cg26801613", "cg20633321", "cg17800229")	Glaucoma (primary open-angle),Alanine aminotransferase levels,Aspartate aminotransferase levels,Angiotensin-converting enzyme inhibitor intolerance,Resting heart rate,Response to TNF antagonist treatment,White blood cell types,White blood cell count (basophil),Eosinophil counts,Gait rhythm,Breast cancer,Academic attainment (English),Age at first sexual intercourse,Prostate-specific antigen levels…
LGMV	chr14:24867164-24867586	5	6.312e-06	0.01258	NYNRIN	-622	intergenic	CpG: 44	-577	shore	c("cg01970716", "cg18545915", "cg11152302", "cg20911718", "cg25188593")	Ischemic stroke,LDL cholesterol levels,Low density lipoprotein cholesterol levels,Apolipoprotein B levels,Type 2 diabetes,Alanine aminotransferase levels,Serum alkaline phosphatase levels,Hemoglobin,LDL cholesterol levels x alcohol consumption (drinkers vs non-drinkers) interaction (2df),LDL cholesterol levels x alcohol consumption (regular vs non-regular drinkers) interaction (2df),LDL cholester…
LGMV	chr20:45947025-45947226	3	3.205e-06	0.0134	ZMYND8	0	intron+utr5;intron	CpG: 38	78914		c("cg03082779", "cg02341503", "cg09046309")	Caffeine consumption from coffee,Eosinophil counts,Eosinophil percentage of white cells,Parahippocampal gyrus volume,Daytime nap,Bipolar disorder,Metabolite levels,Response to protease inhibitor treatment in hepatitis c (bilirubin toxicity),Waist-to-hip ratio adjusted for BMI x sex x age interaction (4df test),Waist-to-hip ratio adjusted for BMI,Mean platelet volume,Waist-to-hip ratio adjusted fo…
LGMV	chr12:6745244-6745707	10	7.652e-06	0.01389	LPAR5	-119	intergenic	CpG: 55	-10294		c("cg23736020", "cg25655096", "cg18951718", "cg26233227", "cg16510709", "cg05924780", "cg06588028", "cg03070999", "cg17874802", "cg13171103")	Triglyceride levels,HDL cholesterol levels,Apolipoprotein A1 levels,Red cell distribution width,Mean reticulocyte volume,Mean corpuscular volume
LGMV	chr6:144607911-144608178	3	4.668e-06	0.01468	UTRN	-4694	intergenic	CpG: 190	0	island	c("cg11991105", "cg19033466", "cg17772171")	Refractive error,Multisite chronic pain,Restless legs syndrome in migraine without aura,Loneliness (multivariate analysis),Response to mepolizumab in severe asthma,Age at first sexual intercourse,Remission after SSRI treatment in MDD or openness,Response to SSRI in MDD or openness
LGMV	chr11:128419199-128419512	3	5.492e-06	0.01474	ETS1	0	intron	CpG: 27	0	island	c("cg23774988", "cg01900413", "cg24065451")	Mosquito bite size,Glaucoma,Glaucoma (multi-trait analysis),Intraocular pressure,Height,Type 2 diabetes,Refractive error,Multiple sclerosis,Eczema,Asthma,Eosinophil counts,Eosinophil percentage of white cells,Allergic disease (asthma, hay fever and/or eczema) (age of onset),Allergic disease (asthma, hay fever and/or eczema) (multivariate analysis),Lymphocyte count,Psoriasis,Rheumatoid arthritis,A…
LGMV	chr17:80535903-80536214	2	5.562e-06	0.01502	FOXK2	0	intron	CpG: 58	1726	shore	c("cg14567513", "cg16755922")	Heel bone mineral density,High light scatter reticulocyte percentage of red cells,High light scatter reticulocyte count,Red cell distribution width,Letter-number span reordering,Reticulocyte fraction of red cells,Reticulocyte count,Mean corpuscular hemoglobin,Appendicular lean mass,Mean platelet volume,Lean body mass,Mean corpuscular volume,Mean reticulocyte volume,Mean spheric corpuscular volume
LGMV	chr5:142065539-142065761	5	4.058e-06	0.01535	FGF1	0	intron+exon+utr5;TSS+exon+utr5;intron+utr5	CpG: 137	-83838		c("cg08816023", "cg19954000", "cg17593472", "cg10476085", "cg07666840")	Central corneal thickness,Coronary artery disease,Erosive tooth wear (severe vs none or mild),Erosive tooth wear (severe vs non-severe),Cardiac hypertrophy,Waist-hip ratio,Liver enzyme levels (gamma-glutamyl transferase),A body shape index,Waist-to-hip ratio adjusted for BMI,Pre-treatment viral load in HIV-1 infection,Waist-hip index,Hip index,Waist circumference adjusted for body mass index
LGMV	chr18:74499372-74499573	4	3.718e-06	0.01553	ZNF236-DT	7114	intergenic	CpG: 28	0	island	c("cg03731646", "cg24983120", "cg25691825", "cg24864576")
LGMV	chr18:1559594-1559888	2	5.798e-06	0.01655	LINC00470	-199964	intergenic	CpG: 330	650020		c("cg09167379", "cg19398584")	Disease progression in age-related macular degeneration (adjusted for baseline),Body mass index,Lung cancer,Chronic obstructive pulmonary disease or high blood pressure (pleiotropy)
LGMV	chr22:20918630-20918809	2	3.617e-06	0.01695	LOC107987389	0	nc_intron;intron+cds	CpG: 18	-20293		c("cg02772754", "cg06861736")
LGMV	chr17:46679361-46679813	4	9.39e-06	0.01742	HOXB-AS3	0	nc_intron+nc_exon;intron+utr5;nc_intron	CpG: 65	3772		c("cg11207533", "cg02566861", "cg09983216", "cg07796575")
LGMV	chr19:12476027-12476577	9	1.153e-05	0.01759	ZNF442	0	TSS+intron+exon+utr5	CpG: 35	0	island	c("cg08847636", "cg25741953", "cg25591573", "cg11755203", "cg00850039", "cg03809891", "cg19938465", "cg11728578", "cg20215586")
LGMV	chr12:96389412-96389756	5	7.253e-06	0.01768	HAL	0	intron+utr5+cds;intron+exon+utr5	CpG: 23	0	island	c("cg05668393", "cg09636302", "cg27246571", "cg15438951", "cg19289950")	Refractive error,Cutaneous malignant melanoma,Urinary metabolite levels in chronic kidney disease,Cutaneous squamous cell carcinoma,Serum metabolite levels,Keratinocyte cancer (MTAG),Basal cell carcinoma,Pallidum volume,Vitamin D levels
LGMV	chr2:184160008-184160237	3	4.863e-06	0.01781	NUP35	133596	intergenic	CpG: 26	34425		c("cg13355981", "cg18848215", "cg19038674")	Bitter beverage consumption,Metabolite levels,Platelet distribution width
LGMV	chr6:28058715-28058973	9	5.673e-06	0.01843	ZSCAN12P1	0	nc_exon	CpG: 43	-13491		c("cg17472120", "cg09156207", "cg11517269", "cg12623302", "cg18105139", "cg17849569", "cg02631126", "cg01354632", "cg12740337")	Asthma and major depressive disorder,Autism spectrum disorder or schizophrenia,Lung cancer,Lung cancer in ever smokers
LGMV	chr8:103937063-103937374	2	7.407e-06	0.01995	MAILR	0	nc_intron	CpG: 181	59979		c("cg11481047", "cg19589396")
LGMV	chr17:76354621-76354934	2	8.046e-06	0.02152	SOCS3	0	cds	CpG: 205	0	island	c("cg18181703", "cg11047325")	Asthma,Blood trace element (Se levels),Creatine kinase levels
LGMV	chr15:41795304-41795475	2	4.409e-06	0.02158	ITPKA	0	utr3+cds	CpG: 142	0	island	c("cg26589785", "cg22888055")	Allergic rhinitis,Asthma,Eosinophil counts,Eosinophil percentage of white cells,Allergic disease (asthma, hay fever or eczema),Neutrophil count,Sum neutrophil eosinophil counts,Neutrophil percentage of granulocytes,Sum basophil neutrophil counts,Coronary artery disease,Ulcerative colitis,Asthma (childhood onset),Neutrophil percentage of white cells,Lymphocyte percentage of white cells,Medication …
LGMV	chr12:116756805-116756948	3	3.753e-06	0.02196	MED13L	-41307	intergenic	CpG: 37	-189247		c("cg19576241", "cg04944536", "cg13645530")	Hematological and biochemical traits,Height,Blond vs. brown/black hair color,Corneal astigmatism,Heel bone mineral density,Chronic obstructive pulmonary disease,Body size at age 10,Left ventricular QRS voltage,Colorectal cancer or advanced adenoma,Nose morphology,Hippocampal volume,Lung function (FEV1),Lung function (FVC),Cognitive decline rate in late mild cognitive impairment,Diabetic kidney di…
LGMV	chr2:173293328-173293627	5	8.068e-06	0.02257	ITGA6	0	intron;intron+utr5	CpG: 115	145	shore	c("cg10155853", "cg05731808", "cg10623227", "cg15949871", "cg22061832")	Prostate cancer,Diabetic kidney disease,Peanut allergy,Food allergy,Metabolite levels,Electrocardiogram morphology (amplitude at temporal datapoints)
LGMV	chr10:51572113-51572496	8	1.035e-05	0.02261	NCOA4	0	TSS+intron+exon+utr5;intron+utr5;nc_intron;intron;intron;nc_intron	CpG: 42	0	island	c("cg23359810", "cg25794402", "cg22758697", "cg07588964", "cg24035962", "cg07333046", "cg17522984", "cg14450605")	Apolipoprotein A1 levels,Mean corpuscular hemoglobin,Mean corpuscular volume,Red blood cell count,Anti-thyroid peroxidase (TPOAb) levels in Hashimoto's thyroiditis,Anti-thyroid peroxidase (TPOAb) and anti-thyroglobulin (TgAb) levels in Hashimoto's thyroiditis
LGMV	chr16:53925870-53926049	2	4.892e-06	0.02286	FTO	0	nc_intron;intron	CpG: 51	187635		c("cg13270001", "cg01193320")	Body mass index,Lean body mass,BMI (adjusted for smoking behaviour),Body fat mass,BMI in non-smokers,BMI in smokers,Pulse pressure,LDL cholesterol levels,Age at adiposity rebound,Number of sexual partners,Relative sugar intake,Red vs. brown/black hair color,High chromosomal aberration frequency (chromosome type),Chromosomal aberration frequency (chromosome type),Fish- and plant-related diet,Heel …
LGMV	chr17:800431-800761	6	9.027e-06	0.02288	NXN	0	intron	CpG: 20	-49446		c("cg19956147", "cg06604589", "cg08190450", "cg14235846", "cg23749637", "cg17646030")	Heel bone mineral density,Emphysema annual change measurement in smokers (adjusted lung density),Colorectal cancer or advanced adenoma,Taxane-induced peripheral neuropathy in breast cancer,Economic and political preferences,Prostate cancer,Waist circumference adjusted for body mass index,Colorectal cancer,Facial attractiveness (female raters),Type 2 diabetes,Blood pressure,Platelet count,Platelet…
LGMV	chr9:102587494-102587600	2	2.902e-06	0.0229	NR4A3	0	intron+utr5	CpG: 392	0	island	c("cg03277560", "cg12348501")	Eosinophil percentage of white cells,Systemic lupus erythematosus,Type 1 diabetes,Dental caries,Lung cancer,Depression in smokers
LGMV	chr8:116575634-116575902	2	7.523e-06	0.02347	TRPS1	0	intron	CpG: 33	-84530		c("cg09803494", "cg27039118")	HDL cholesterol levels x short total sleep time interaction (2df test),LDL cholesterol levels,Height,Apolipoprotein B levels,Low density lipoprotein cholesterol levels,Disability (impaired activities of daily living),HDL cholesterol levels,Triglyceride levels,Apolipoprotein A1 levels,Youthful appearance (self-reported),Hemoglobin levels,Heel bone mineral density,Low tan response,Cutaneous squamou…
LGMV	chr15:22833149-22833681	9	1.632e-05	0.02562	TUBGCP5	0	nc_intron+nc_exon;TSS+intron+utr5+cds	CpG: 87	0	island	c("cg07959104", "cg17809365", "cg16707215", "cg18106434", "cg24525828", "cg16639637", "cg06756169", "cg17121412", "cg02478956")	Triglyceride levels x loop diuretics use interaction,Obsessive-compulsive disorder,Bipolar disorder
LGMV	chr11:65201759-65201834	2	2.392e-06	0.02663	NEAT1	0	nc_exon	CpG: 17	10701		c("cg24772412", "cg10416861")	Glaucoma (primary open-angle),Acne (severe),Hip circumference adjusted for BMI,Hip index
LGMV	chr12:6756377-6756815	7	1.408e-05	0.02683	ACRBP	0	TSS+intron+utr5+cds	CpG: 55	0	island	c("cg12216208", "cg10282807", "cg04368332", "cg07694975", "cg12007596", "cg23983517", "cg13295812")
LGMV	chr2:238864969-238865252	2	9.175e-06	0.02706	UBE2F	-10334	intergenic;intergenic	CpG: 77	0	island	c("cg07997434", "cg02888092")	Lean body mass
LGMV	chr6:30850543-30850868	5	1.121e-05	0.02876	DDR1	0	intron+exon+utr5	CpG: 46	-1234	shore	c("cg08951271", "cg19178509", "cg13396738", "cg17604312", "cg24727290")	Rosacea symptom severity,Serum alkaline phosphatase levels,Smoking initiation (ever regular vs never regular),Sarcoidosis (Lofgren's syndrome vs non-Lofgren's syndrome),Microalbuminuria in type 1 diabetes,Ulcerative colitis,Age-related macular degeneration,Response to hepatitis B vaccine,Malaria,Schizophrenia,Type 1 diabetes and autoimmune thyroid diseases,Takayasu arteritis,Autism spectrum disor…
LGMV	chr6:31760762-31761076	5	1.21e-05	0.03209	VARS1	0	intron+cds	CpG: 77	-2164	shore	c("cg02980249", "cg02597894", "cg08899667", "cg10807309", "cg02211160")
LGMV	chr12:71113067-71113470	3	1.615e-05	0.03334	PTPRR	0	nc_intron;intron	CpG: 52	109010		c("cg25031476", "cg21481937", "cg13178766")	Uterine fibroids,HDL cholesterol levels,Refractive error,Apolipoprotein A1 levels,Intraocular pressure,Spherical equivalent or myopia (age of diagnosis),Aspartate aminotransferase levels,Influenza A (H1N1) infection,Mild influenza (H1N1) infection,Monobrow,Asthma (adult onset),Asthma (childhood onset)
LGMV	chr16:7703812-7703947	3	5.527e-06	0.03405	RBFOX1	0	intron+cds	CpG: 24	0	island	c("cg00514665", "cg03986562", "cg01050225")	General risk tolerance (MTAG),Hydrolysed wheat protein allergy,Refractive error,Refractive astigmatism,High myopia,Spherical equivalent or myopia (age of diagnosis),Optic disc size,Type 1 diabetes autoantibodies in high risk HLA genotype individuals (time to event),Adverse response to inhaled corticosteroid treatment x age interaction in asthma,Insomnia symptoms (never/rarely vs. usually),Evening…
LGMV	chr16:88103035-88103339	3	1.246e-05	0.03408	BANP	0	intron	CpG: 30	1124	shore	c("cg08255481", "cg04583842", "cg01445100")	HDL cholesterol levels,Apolipoprotein A1 levels,Triglyceride levels,Central corneal thickness,Corneal structure,Intraocular pressure,Keratoconus,Platelet count,Plateletcrit,Systolic blood pressure,Mean spheric corpuscular volume
LGMV	chr6:143999666-143999715	2	2.176e-06	0.03687	PHACTR2	0	intron	CpG: 43	0	island	c("cg20865323", "cg22707529")	Perceived sweetness of sucrose,Obesity-related traits,Erectile dysfunction in type 1 diabetes,Inflammatory bowel disease,3-month functional outcome in non-lacunar ischaemic stroke (modified Rankin score),Lung Cancer (DNA repair capacity)
LGMV	chr6:144286118-144286368	4	1.113e-05	0.03698	PLAGL1	0	intron+exon+utr5;exon+utr5;intron+utr5	CpG: 118	-42548		c("cg20828207", "cg25901805", "cg01823172", "cg04696964")	Monocyte count,Monocyte percentage of white cells,Granulocyte percentage of myeloid white cells,Neutrophil percentage of granulocytes,Peanut allergy (maternal genetic effects),Eosinophil percentage of granulocytes,Lymphocyte percentage of white cells,Neutrophil percentage of white cells,Anti-saccade response,Post bronchodilator FEV1/FVC ratio
LGMV	chr2:138721303-138721672	8	1.716e-05	0.03858	HNMT	-370	intergenic	CpG: 84	-537361		c("cg08742578", "cg17711068", "cg02906939", "cg15441973", "cg05407171", "cg11081049", "cg10136008", "cg12092718")	Daytime sleep phenotypes,Metabolite levels
LGMV	chr8:8182454-8182747	3	1.386e-05	0.03925	PRAG1	0	nc_intron;intron	CpG: 85	5679		c("cg07890238", "cg09292244", "cg18717967")	TPE interval (resting),Fish- and plant-related diet,Processed meat consumption,Thyroid stimulating hormone levels,Estimated glomerular filtration rate,Systolic blood pressure x smoking status (current vs non-current) interaction (2df test),Diastolic blood pressure x smoking status (current vs non-current) interaction (2df test),Systolic blood pressure x smoking status (ever vs never) interaction …
LGMV	chr8:37378276-37378540	4	1.253e-05	0.03938	LINC01605	0	nc_intron	CpG: 327	-173404		c("cg23280999", "cg05279866", "cg24298539", "cg03616753")
LGMV	chr16:67424843-67424867	3	1.322e-06	0.04555	TPPP3	0	cds	CpG: 146	-2417	shore	c("cg07103415", "cg19835618", "cg11292438")	Refractive error
LGMV	chr3:23851254-23851386	3	7.406e-06	0.04636	UBE2E1	0	intron	CpG: 53	-601	shore	c("cg18200865", "cg04561349", "cg20725067")	Metabolite levels,Academic attainment (English),Acne (severe),Extremely high intelligence
LGMV	chr17:17110120-17110353	5	1.322e-05	0.04688	PLD6	-473	intergenic	CpG: 32	0	island	c("cg16340422", "cg19093370", "cg24578857", "cg11713493", "cg23448998")
LGMV	chr17:42431627-42432046	4	2.419e-05	0.04767	FAM171A2	0	cds	CpG: 136	0	island	c("cg17624802", "cg09014329", "cg23766254", "cg22078805")	Parkinson's disease or first degree relation to individual with Parkinson's disease,Brain morphology (MOSTest),Platelet count,Mild age-related type 2 diabetes
LGMV	chr2:98744150-98744472	2	1.917e-05	0.04913	VWA3B	0	nc_intron;intron	CpG: 61	40261		c("cg27418371", "cg10014681")	Triacylglyceride levels,Adverse response to drug,Adiponectin levels
RGMV	chr12:54446019-54446576	10	4.181e-18	6.352e-15	HOXC4	0	intron+utr5	CpG: 23	0	island	c("cg05408649", "cg21493516", "cg27138204", "cg26201952", "cg15244786", "cg22370252", "cg05992786", "cg03416628", "cg25975485", "cg08712054")	Waist circumference adjusted for body mass index,Waist-to-hip ratio adjusted for BMI (joint analysis main effects and smoking interaction),Waist-to-hip ratio adjusted for BMI in non-smokers,Pulse pressure,Systolic blood pressure,Triglyceride levels,Coronary artery disease,Systolic blood pressure x alcohol consumption interaction (2df test),Systolic blood pressure x alcohol consumption (light vs h…
RGMV	chr20:45980204-45981590	8	2.034e-17	1.242e-14	ZMYND8	0	TSS+intron+exon+utr5;intron+utr5;nc_intron+nc_exon;intron	CpG: 38	112093		c("cg15581501", "cg11809928", "cg03642096", "cg14646311", "cg00506062", "cg25520710", "cg18638857", "cg10467021")	Caffeine consumption from coffee,Eosinophil counts,Eosinophil percentage of white cells,Parahippocampal gyrus volume,Daytime nap,Bipolar disorder,Metabolite levels,Response to protease inhibitor treatment in hepatitis c (bilirubin toxicity),Waist-to-hip ratio adjusted for BMI x sex x age interaction (4df test),Waist-to-hip ratio adjusted for BMI,Mean platelet volume,Waist-to-hip ratio adjusted fo…
RGMV	chr17:72357992-72358370	5	4.338e-15	9.692e-12	BTBD17	0	TSS+exon+utr5	CpG: 18	1665	shore	c("cg12443604", "cg00230074", "cg11541486", "cg08084655", "cg10866062")
RGMV	chr14:24539335-24540773	14	3.091e-14	1.816e-11	CPNE6	0	TSS+exon+utr5;TSS+intron+exon+utr5;nc_intron+nc_exon;TSS+intron+utr5+cds	CpG: 92	-9544		c("cg05757440", "cg13373351", "cg27607661", "cg22141918", "cg00931418", "cg13711543", "cg18473335", "cg03523676", "cg21367752", "cg22082462", "cg09794680", "cg22502776", "cg26753918", "cg13998850")	Triglyceride levels
RGMV	chr17:57915665-57915773	4	2.633e-14	2.062e-10	VMP1	0	intron+cds	CpG: 74	-54238		c("cg16936953", "cg12054453", "cg01409343", "cg18942579")	Triglyceride levels,Hemoglobin levels,Multiple sclerosis,Hematocrit,Hemoglobin,Monocyte count,Myeloid white cell count,Neutrophil count,White blood cell count,Granulocyte count,Granulocyte percentage of myeloid white cells,Monocyte percentage of white cells,Sum neutrophil eosinophil counts,Hemoglobin concentration,White blood cell count (basophil),Sum basophil neutrophil counts,Crohn's disease,Ap…
RGMV	chr8:1890946-1891805	4	4.594e-13	4.525e-10	ARHGEF10	0	intron	CpG: 17	-430	shore	c("cg03142846", "cg08544606", "cg20625874", "cg19950817")	Cleft lip with or without cleft palate x maternal periconceptional alcohol use interaction (parent of origin effect),Optic disc size,Delta-6 desaturase activity response to n3-polyunsaturated fat supplement,End-stage renal disease,HOMA-B (corrected for HOMA-IR),Toenail selenium levels,Multiple sclerosis
RGMV	chr10:22623213-22624205	7	3.228e-12	2.753e-09	COMMD3-BMI1	2799	intergenic	CpG: 238	0	island	c("cg18537454", "cg10804656", "cg13327545", "cg12490835", "cg07351143", "cg21383487", "cg09432590")
RGMV	chr3:159557493-159558031	7	1.927e-11	3.031e-08	IQCJ-SCHIP1	0	intron;intron;TSS+intron+utr5+cds	CpG: 176	74470		c("cg27400205", "cg25705519", "cg09345606", "cg00188627", "cg15180789", "cg10088405", "cg23553912")	Eosinophil counts,Response to long-chain n-3 polyunsaturated fatty acid supplementation (change in triglyceride levels),Pneumonia (28-day mortality),Post bronchodilator FEV1/FVC ratio,Iron status biomarkers (total iron binding capacity),Iron status biomarkers (transferrin saturation),Pelvic organ prolapse,Iris heterochromicity,Mean corpuscular hemoglobin concentration,Self-reported childhood asth…
RGMV	chr19:4153364-4153713	7	1.274e-11	3.089e-08	CREB3L3	0	TSS+exon+utr5	CpG: 29	-19440		c("cg04524040", "cg10009657", "cg20640432", "cg13509147", "cg23777956", "cg20154618", "cg19771372")	Triglyceride levels,Apolipoprotein A1 levels
RGMV	chr3:122281881-122282157	4	1.676e-11	5.14e-08	PARP9	0	intron+utr5	CpG: 52	-845	shore	c("cg22930808", "cg08122652", "cg00959259", "cg07815522")	LDL cholesterol levels,Parkinson's disease,Major depressive disorder,Total cholesterol levels
RGMV	chr20:62679255-62679713	3	6.663e-11	1.231e-07	SOX18	0	utr3+cds	CpG: 179	0	island	c("cg01355392", "cg02231404", "cg22138735")	Refractive error,Cerebrospinal AB1-42 levels in normal cognition
RGMV	chr3:194014481-194015171	7	1.542e-10	1.891e-07	LINC00887	3817	intergenic	CpG: 43	0	island	c("cg03765423", "cg02153814", "cg25661792", "cg10663765", "cg11324650", "cg08991643", "cg12155036")	Mortality in sepsis
RGMV	chr2:24307957-24308302	7	8.986e-11	2.204e-07	FAM228B	0	intron+utr5;nc_intron;TSS+exon+utr5	CpG: 50	279	shore	c("cg03566479", "cg21723004", "cg04585112", "cg14696038", "cg08965143", "cg13580232", "cg19498400")	Neutrophil count
RGMV	chr2:73871309-73871942	6	2.186e-10	2.922e-07	ALMS1P1	-103	intergenic	CpG: 31	-92376		c("cg15749260", "cg00158434", "cg18280962", "cg07208825", "cg01307555", "cg03528016")	Estimated glomerular filtration rate,Blood urea nitrogen levels,Chronic kidney disease
RGMV	chr2:198029141-198029332	3	6.808e-11	3.016e-07	ANKRD44	0	intron;nc_intron	CpG: 31	0	island	c("cg26132737", "cg09496748", "cg07683388")	Brain morphology (MOSTest),Cortical thickness (MOSTest),Subcortical volume (MOSTest),Brain morphology (min-P),Subcortical volume (min-P),Cortical surface area (MOSTest),Intracranial, abdominal aortic or thoracic aortic aneurysm (pleiotropy),Morning person,Schizophrenia,Interferon alpha levels in systemic lupus erythematosus,Autism spectrum disorder or schizophrenia
RGMV	chr16:57831745-57832309	10	2.966e-10	4.45e-07	KIFC3	0	TSS+exon+utr5;intron+utr5+cds;intron+cds	CpG: 91	-3646		c("cg03661817", "cg22820425", "cg00917156", "cg13750905", "cg15627357", "cg13352096", "cg27312338", "cg26927427", "cg09619020", "cg04084026")
RGMV	chr13:79968174-79968324	3	9.959e-11	5.618e-07	RBM26	0	intron	CpG: 65	-11680		c("cg04132263", "cg19211853", "cg16969872")	Body mass index (joint analysis main effects and smoking interaction),BMI (adjusted for smoking behaviour),Adult body size,Body size at age 10,Response to anti-TNF alpha therapy in inflammatory bowel disease,Hip circumference,Systolic blood pressure,Metabolite levels
RGMV	chr19:37825009-37825679	11	5.028e-10	6.35e-07	ZNF875	0	TSS+exon+utr5;nc_exon;nc_intron;intron;intron+utr5	CpG: 45	0	island	c("cg12147799", "cg10237978", "cg26734888", "cg14166009", "cg13687570", "cg05280698", "cg24834889", "cg12948621", "cg08565796", "cg23756236", "cg12024906")
RGMV	chr6:33043072-33043220	4	1.209e-10	6.911e-07	HLA-DPA1	0	intron+utr5	CpG: 35	-5196		c("cg23750365", "cg18827221", "cg08405587", "cg21151963")	Asthma,Eosinophil counts,Eosinophil percentage of white cells,Systemic lupus erythematosus,Allergic disease (asthma, hay fever and/or eczema) (age of onset),Keratinocyte cancer (MTAG),Pulmonary arterial hypertension,Allergic disease (asthma, hay fever or eczema),Eosinophil percentage of granulocytes,Nephropathy,Hepatitis B (viral clearance),Hepatitis B,Mortality in sepsis,Response to hepatitis B …
RGMV	chr17:79817079-79817271	4	2.091e-10	9.217e-07	P4HB	0	intron+cds	CpG: 113	-959	shore	c("cg08462274", "cg27334635", "cg19643276", "cg25693597")
RGMV	chr10:375248-375830	5	7.861e-10	1.143e-06	DIP2C	0	intron+cds	CpG: 19	2089	shore	c("cg13477178", "cg06193766", "cg06657455", "cg00163554", "cg08410533")	Carotid intima media thickness x smoking interaction,Gut microbiota (bacterial taxa, hurdle binary method),Lateral ventricle temporal horn volume,Frontal pole volume,Uric acid levels,Immune reponse to smallpox (secreted IFN-alpha),Psychosis in Alzheimer's disease,Malaria,Chronotype
RGMV	chr5:149887422-149887787	6	5.934e-10	1.376e-06	NDST1	0	intron+utr5;TSS+exon+utr5	CpG: 19	-19678		c("cg09722609", "cg14873515", "cg06677890", "cg16674484", "cg12534263", "cg07672051")	Blood protein levels,Inflammatory bowel disease,Crohn's disease,Cholangiocarcinoma in primary sclerosing cholangitis,Neutrophil count,Appendicular lean mass
RGMV	chr5:74862658-74862702	2	8.067e-11	1.551e-06	POLK	0	intron+utr5;nc_intron;intron	CpG: 35	-44584		c("cg17684034", "cg05673882")	Body fat distribution (arm fat ratio),Body fat distribution (leg fat ratio)
RGMV	chr17:40259547-40260053	4	1.19e-09	1.99e-06	DHX58	0	intron+cds	CpG: 25	0	island	c("cg20291162", "cg02228675", "cg00647820", "cg02450064")	Fasting plasma glucose,Coronary artery disease,Mean spheric corpuscular volume
RGMV	chr17:1094299-1094555	5	7.268e-10	2.402e-06	ABR	0	intron	CpG: 120	10466		c("cg25334860", "cg20612875", "cg01466631", "cg17224892", "cg18709110")	Age-related cognitive decline (memory) (slope of z-scores),Heel bone mineral density,Height,Total cholesterol levels,Appendicular lean mass
RGMV	chr12:46660255-46660469	4	6.765e-10	2.675e-06	SLC38A1	0	TSS+exon+utr5;intron+utr5	CpG: 180	-585	shore	c("cg15951740", "cg17995119", "cg09199323", "cg16802137")	Refractive error,Gout,Morning person,Offspring birth weight,Birth weight,Appendicular lean mass
RGMV	chr14:101290867-101291500	11	2.224e-09	2.973e-06	MEG3	-944	intergenic	CpG: 30	0	island	c("cg15991553", "cg23870378", "cg14034270", "cg16567044", "cg10540302", "cg02313552", "cg02982753", "cg02888166", "cg24089209", "cg16738180", "cg19643803")	Type 2 diabetes,Optic nerve measurement (disc area),Type 1 diabetes
RGMV	chr8:142219965-142220329	2	1.338e-09	3.111e-06	SLC45A4	0	exon+utr3	CpG: 17	520	shore	c("cg16305292", "cg12144681")	Refractive error,Eosinophil percentage of white cells,Aspartate aminotransferase levels,Lymphocyte count,High light scatter reticulocyte percentage of red cells,Serum metabolite levels,High light scatter reticulocyte count,Immature fraction of reticulocytes,Reticulocyte fraction of red cells,Daytime nap,Neutrophil count,Reticulocyte count,Plateletcrit,Birth weight,White blood cell count
RGMV	chr1:154579384-154579727	3	1.355e-09	3.343e-06	ADAR	0	intron+utr5;intron	CpG: 48	-653	shore	c("cg04268125", "cg03386675", "cg06716655")	Apolipoprotein A1 levels,Interleukin-6 levels,Prostate cancer,Cerebrospinal fluid levels of Alzheimer's disease-related proteins,Lung cancer,C-reactive protein levels or triglyceride levels (pleiotropy),Squamous cell lung carcinoma,Electrocardiogram morphology (amplitude at temporal datapoints)
RGMV	chr12:46663694-46664096	4	1.835e-09	3.862e-06	SLC38A1	-868	intergenic	CpG: 180	286	shore	c("cg17090968", "cg15306126", "cg16312655", "cg23031196")	Refractive error,Gout,Morning person,Offspring birth weight,Birth weight,Appendicular lean mass
RGMV	chr1:112058236-112058559	4	1.809e-09	4.738e-06	TMIGD3	0	intron	CpG: 32	0	island	c("cg08256939", "cg11574975", "cg07314829", "cg14669379")
RGMV	chr4:1986783-1986980	3	1.575e-09	6.764e-06	NELFA	0	intron	CpG: 54	-512	shore	c("cg10898127", "cg19739468", "cg05467597")
RGMV	chr22:38714166-38714466	8	2.812e-09	7.932e-06	TPTEP2-CSNK1E	0	intron+utr5	CpG: 57	833	shore	c("cg14995562", "cg26449680", "cg19781870", "cg06748147", "cg10142237", "cg01441777", "cg07313319", "cg06991495")
RGMV	chr9:139648911-139649039	2	1.924e-09	1.272e-05	LCN8	0	intron+utr3+cds	CpG: 24	-5858		c("cg13764516", "cg14145338")
RGMV	chr11:128559701-128560443	4	1.165e-08	1.328e-05	FLI1	0	intron+utr5	CpG: 31	0	island	c("cg17571335", "cg24075175", "cg01973695", "cg04002235")	Corneal astigmatism,Heel bone mineral density,Refractive error,Height,Eosinophil counts,Eosinophil percentage of white cells,Rheumatoid arthritis (ACPA-positive),Rheumatoid arthritis,Systemic lupus erythematosus,Non-albumin protein levels,Albumin-globulin ratio,Vitiligo,Coronary artery calcified atherosclerotic plaque (130 HU threshold) in type 2 diabetes,Monocyte count,Monocyte percentage of whi…
RGMV	chr22:29197712-29198005	5	4.639e-09	1.34e-05	XBP1	-1152	intergenic	CpG: 91	750	shore	c("cg21371498", "cg18940763", "cg05616465", "cg19333086", "cg23816136")	Hemoglobin levels,Serum alkaline phosphatase levels,Esophageal cancer (squamous cell),Mean arterial pressure,Heel bone mineral density,Esophageal squamous cell carcinoma,Pancreatic cancer
RGMV	chr13:34184663-34185230	7	1.257e-08	1.877e-05	STARD13	0	intron+utr5	CpG: 66	67523		c("cg04276413", "cg01736956", "cg19928955", "cg16048522", "cg04667114", "cg20749792", "cg06133910")	Hemoglobin levels,Hematocrit,Hemoglobin,Colorectal cancer or advanced adenoma,Body mass index in asthmatics,Diverticular disease,Red blood cell count,Plasma amyloid beta peptide concentrations (ABx-40),Mild age-related type 2 diabetes,Platelet count,Plateletcrit,Metamizole-induced agranulocytosis or neutropenia,Intracranial aneurysm
RGMV	chr1:160759689-160759781	2	2.357e-09	2.167e-05	LY9	-6182	intergenic	CpG: 24	-11902		c("cg20958086", "cg15183129")	Lymphocyte count,Lymphocyte percentage of white cells,White blood cell count
RGMV	chr17:78853966-78854273	4	8.178e-09	2.254e-05	RPTOR	0	intron+cds;intron	CpG: 123	3033		c("cg22091236", "cg07856428", "cg27457201", "cg09977718")	Bipolar disorder,NASH resolution in nonalcoholic steatohepatitis,Nicotine dependence symptom count,Body size at age 10,Adult body size,Systolic blood pressure,Pulse pressure,Mean arterial pressure,Hypertension,Obesity,Body mass index,Airway responsiveness in chronic obstructive pulmonary disease,Anorexia nervosa, attention-deficit/hyperactivity disorder, autism spectrum disorder, bipolar disorder…
RGMV	chr2:233245886-233246922	7	2.893e-08	2.363e-05	ALPP	0	intron+utr3+cds	CpG: 47	0	island	c("cg03188382", "cg22403782", "cg16335841", "cg14659346", "cg14187219", "cg17879374", "cg19713851", "cg12956751")	Refractive error,Blood protein levels,Height
RGMV	chr19:50191342-50191882	8	1.535e-08	2.405e-05	PRMT1	0	intron+utr3+cds;nc_intron+nc_exon	CpG: 18	0	island	c("cg18770579", "cg19309676", "cg00711496", "cg17417856", "cg21940708", "cg21373546", "cg04767327", "cg12559228")	Schizophrenia
RGMV	chr4:139162808-139163019	2	6.326e-09	2.537e-05	SLC7A11	0	intron+cds	CpG: 21	-318715		c("cg06690548", "cg13903162")	Sleep duration (> 10 hours),Eosinophil counts,Eosinophil percentage of white cells,Neurociticism
RGMV	chr11:882636-882687	3	1.63e-09	2.704e-05	CHID1	0	intron	CpG: 26	970	shore	c("cg01694939", "cg24365811", "cg14909179")	Adult body size,Chronic bronchitis and chronic obstructive pulmonary disease
RGMV	chr15:69447132-69447290	3	5.68e-09	3.042e-05	GLCE	-5645	intergenic	CpG: 123	-5161		c("cg07286682", "cg00362690", "cg17480705")	Blood protein levels
RGMV	chr6:30720108-30720484	6	1.464e-08	3.296e-05	IER3	-7784	intergenic	CpG: 161	7668		c("cg14753356", "cg24859433", "cg15342087", "cg19913563", "cg07981266", "cg06422467")	Rosacea symptom severity,Chronic obstructive pulmonary disease,Serum alkaline phosphatase levels,Sarcoidosis (Lofgren's syndrome vs non-Lofgren's syndrome),Decreased fine motor function in Charcot-Marie-Tooth disease 1A (eating with utensils),Ulcerative colitis,Age-related macular degeneration,Sleep duration,Type 1 diabetes and autoimmune thyroid diseases,Autism spectrum disorder or schizophrenia…
RGMV	chr7:95025611-95026121	13	2.115e-08	3.509e-05	PON3	0	TSS+utr5+cds	CpG: 58	0	island	c("cg08167951", "cg07121856", "cg08828819", "cg04685170", "cg15927196", "cg15500865", "cg25572105", "cg25161512", "cg11435506", "cg03301582", "cg08898155", "cg04080282", "cg26457160")
RGMV	chr2:233284661-233284934	2	1.255e-08	3.89e-05	ALPG	9237	intergenic	CpG: 227	0	island	c("cg21566642", "cg01940273")
RGMV	chr6:32918306-32918659	5	1.673e-08	4.011e-05	HLA-DMA	0	intron+cds	CpG: 75	-17237		c("cg01782709", "cg18031239", "cg06006623", "cg02015582", "cg04111611")	Asthma,Sarcoidosis (Lofgren's syndrome vs non-Lofgren's syndrome),Lymphocyte percentage of white cells,Neutrophil percentage of white cells,Autism spectrum disorder or schizophrenia,Appendicular lean mass
RGMV	chr11:67171191-67171585	4	1.962e-08	4.214e-05	TBC1D10C	0	TSS+exon+utr5;TSS+intron+exon+utr5;nc_exon	CpG: 40	2093	shore	c("cg00220455", "cg16260696", "cg10402417", "cg11600161")	Body fat distribution (arm fat ratio),Body fat distribution (leg fat ratio),Body fat distribution (trunk fat ratio)
RGMV	chr17:73316280-73316961	10	3.434e-08	4.267e-05	GRB2	0	intron+utr3+cds	CpG: 66	30426		c("cg20561261", "cg18822703", "cg01884715", "cg06943385", "cg03717570", "cg00900735", "cg07044414", "cg07316730", "cg11818853", "cg14852456")	Triglyceride levels,Multiple sclerosis,Aspartate aminotransferase levels,Deep white matter hyperintensities,Systemic sclerosis,Systemic lupus erythematosus,Waist-hip index,Waist circumference adjusted for body mass index
RGMV	chr5:149466066-149466715	7	3.59e-08	4.681e-05	CSF1R	0	nc_intron;nc_exon;TSS+exon+utr5;intron+utr5;intron+exon+utr5	CpG: 20	-45585		c("cg22393862", "cg20371659", "cg12862231", "cg16369653", "cg09209250", "cg17534516", "cg12828354")	Aspartate aminotransferase levels,Blood protein levels,Monocyte count,Monocyte percentage of white cells,Granulocyte percentage of myeloid white cells,Hemoglobin levels,Lymphocyte percentage of white cells,Neutrophil percentage of white cells
RGMV	chr1:120255941-120256112	3	9.765e-09	4.832e-05	PHGDH	0	intron	CpG: 56	442	shore	c("cg16246545", "cg14476101", "cg26457483")	Severe gingival inflammation,Hemoglobin levels,Multiple sclerosis,Hematocrit,Serum metabolite levels,Hemoglobin,Alanine aminotransferase (ALT) levels after remission induction therapy in actute lymphoblastic leukemia (ALL),Macular telangiectasia type 2,Metabolite levels,Metabolic traits,Glycine levels,Mean corpuscular hemoglobin,Red blood cell count,Total cholesterol levels,Mean spheric corpuscul…
RGMV	chr12:14575998-14576056	3	3.725e-09	5.434e-05	ATF7IP	0	intron;intron+utr5	CpG: 37	57023		c("cg11783003", "cg06742794", "cg19939572")	Height,Leukocyte telomere length,Household income (MTAG),Cognitive ability, years of educational attainment or schizophrenia (pleiotropy),Intelligence (MTAG),Testicular germ cell tumor,Testicular germ cell cancer,Prostate-specific antigen levels,Cognitive ability (MTAG),Breast cancer,Liver enzyme levels (alkaline phosphatase),Mean reticulocyte volume,Mean spheric corpuscular volume
RGMV	chr17:79393463-79393718	5	2.099e-08	6.966e-05	BAHCC1	0	intron	CpG: 31	0	island	c("cg13710969", "cg07016556", "cg17624073", "cg02447879", "cg25348105")	Risk-taking tendency (4-domain principal component model),Number of decayed, missing and filled tooth surfaces or use of dentures,Dentures,Alcohol consumption (drinks per week),Heel bone mineral density,Refractive error,Essential hypertension (time to event),Bitter alcoholic beverage consumption,Temporomandibular joint disorder,Urinary albumin-to-creatinine ratio,Appendicular lean mass,Urinary al…
RGMV	chr17:80189962-80190154	8	1.641e-08	7.233e-05	SLC16A3	0	TSS+exon+utr5;intron+utr5	CpG: 293	0	island	c("cg17932802", "cg10377245", "cg12823850", "cg23224090", "cg19284277", "cg18083597", "cg27355141", "cg03956820")	Refractive error,Hemoglobin,Proteinuria and chronic kidney disease
RGMV	chr16:57180054-57180175	3	1.071e-08	7.493e-05	CPNE2	0	cds	CpG: 86	-39311		c("cg11847601", "cg09018739", "cg09317371")
RGMV	chr17:46681111-46681401	6	2.822e-08	8.235e-05	HOXB-AS3	0	nc_intron+nc_exon;intron+utr5	CpG: 21	-3843		c("cg00072689", "cg15435170", "cg01986016", "cg20471691", "cg17179862", "cg03803541")
RGMV	chr15:31515750-31516404	8	6.39e-08	8.267e-05	LOC283710	0	intron+cds;nc_intron+nc_exon	CpG: 63	7398		c("cg25556225", "cg27438152", "cg10854819", "cg19559891", "cg19666541", "cg03330558", "cg12689679", "cg25017403")	Mean corpuscular volume,Mean corpuscular hemoglobin,Eosinophilic esophagitis
RGMV	chr2:173293182-173293811	7	7.15e-08	9.618e-05	ITGA6	0	intron;intron+utr5	CpG: 115	0	island	c("cg19134705", "cg10155853", "cg05731808", "cg10623227", "cg15949871", "cg22061832", "cg13586889")	Prostate cancer,Diabetic kidney disease,Peanut allergy,Food allergy,Metabolite levels,Electrocardiogram morphology (amplitude at temporal datapoints)
RGMV	chr3:42977539-42978026	10	5.578e-08	9.692e-05	KRBOX1-AS1	0	nc_exon;TSS+intron+exon+utr5	CpG: 24	0	island	c("cg23774386", "cg02648562", "cg10118419", "cg14794247", "cg11555493", "cg27084712", "cg11303738", "cg22714811", "cg08111629", "cg21104412")
RGMV	chr12:6756377-6756678	5	4.137e-08	0.0001163	ACRBP	0	TSS+intron+utr5+cds	CpG: 55	0	island	c("cg12216208", "cg10282807", "cg04368332", "cg07694975", "cg12007596")
RGMV	chr19:42070875-42071240	5	5.694e-08	0.000132	CEACAM21	0	intron+exon+utr5	CpG: 40	42174		c("cg01265982", "cg10545142", "cg06729803", "cg24442609", "cg11700806")	Prostate cancer,Schizophrenia,Lung adenocarcinoma
RGMV	chr1:248100183-248100614	7	6.958e-08	0.0001366	OR2L13	0	TSS+exon+utr5	CpG: 38	0	island	c("cg15595212", "cg09506600", "cg08861456", "cg20434529", "cg03748376", "cg00785941", "cg20507276", "cg08944170")
RGMV	chr3:51740741-51741280	7	9.544e-08	0.0001498	GRM2	0	nc_intron+nc_exon;TSS+intron+exon+utr5	CpG: 57	0	island	c("cg25693132", "cg21899500", "cg00664406", "cg04453050", "cg26079664", "cg12934382", "cg00303541")
RGMV	chr19:38713050-38713373	4	5.764e-08	0.000151	DPF1	0	intron+cds;intron+utr5+cds	CpG: 34	0	island	c("cg15889617", "cg06942742", "cg15072680", "cg12216477")
RGMV	chr1:231761688-231761845	4	2.891e-08	0.0001558	TSNAX-DISC1	0	nc_intron	CpG: 63	-569	shore	c("cg24430578", "cg00346898", "cg14816899", "cg13782866")	Response to antidepressants (symptom improvement),Alanine aminotransferase levels in non-alcoholic fatty liver disease,Waist circumference,Pelvic organ prolapse (moderate/severe),Bipolar disorder x sex interaction,Anti-saccade response,Mean corpuscular hemoglobin concentration
RGMV	chr14:81425912-81426234	4	5.952e-08	0.0001564	TSHR	0	intron	CpG: 25	4351		c("cg10825315", "cg13525276", "cg18625627", "cg14373410")	Tourette syndrome,Thyroid stimulating hormone levels,Smooth-surface caries,Hair morphology,Optic nerve measurement (rim area),Uric acid levels,Visceral fat,Graves' disease,Male sexual orientation,Maximal oxygen uptake response,Obstetric antiphospholipid syndrome,Urinary albumin excretion
RGMV	chr2:73929503-73929892	4	7.363e-08	0.0001602	NAT8B	-1036	intergenic	CpG: 31	-34426		c("cg21395158", "cg07899983", "cg01790530", "cg02105352")	Serum metabolite levels,Chronic kidney disease,Blood metabolite levels,Creatinine levels
RGMV	chr11:65546988-65547172	4	3.626e-08	0.0001667	AP5B1	0	cds	CpG: 182	-327	shore	c("cg17367596", "cg11751213", "cg05257275", "cg03695871")	Asthma,Refractive error,Spherical equivalent or myopia (age of diagnosis),Eczema,White matter hyperintensity volume,Blood urea nitrogen levels,Chronic kidney disease,Parental longevity (combined parental attained age, Martingale residuals),Allergic disease (asthma, hay fever or eczema),Systolic blood pressure x smoking status (current vs non-current) interaction (2df test),Systolic blood pressure…
RGMV	chr8:143407432-143407817	5	7.739e-08	0.0001701	TSNARE1	0	intron	CpG: 53	0	island	c("cg05037806", "cg13300202", "cg06517984", "cg13598589", "cg02230964")	Systolic blood pressure,General risk tolerance (MTAG),Adventurousness,General cognitive ability,Gut microbiota (bacterial taxa, rank normal transformation method),Adult body size,Cognitive ability, years of educational attainment or schizophrenia (pleiotropy),Body size at age 10,Broad depression or schizophrenia,Intelligence (MTAG),Mental health study participation (completed survey),Cognitive de…
RGMV	chr2:181966002-181966341	3	7.317e-08	0.0001826	LINC01934	-22222	intergenic	CpG: 89	120488		c("cg13952398", "cg18656267", "cg09316492")	Celiac disease
RGMV	chr11:1911511-1911547	2	8.118e-09	0.0001908	LSP1	0	intron+utr3	CpG: 19	8177		c("cg22136363", "cg18723409")	Systolic blood pressure,Pulse pressure,Central corneal thickness,Lymphocyte count,Systolic blood pressure x alcohol consumption interaction (2df test),Systolic blood pressure x alcohol consumption (light vs heavy) interaction (2df test),Pulse pressure x alcohol consumption interaction (2df test),Diastolic blood pressure,Hypertension,Pulse pressure x alcohol consumption (light vs heavy) interactio…
RGMV	chr2:96811058-96811264	3	4.763e-08	0.0001956	DUSP2	0	TSS+utr5+cds	CpG: 108	0	island	c("cg04882937", "cg05732530", "cg24297695")
RGMV	chr1:42385480-42385941	4	1.218e-07	0.0002236	HIVEP3	0	nc_intron	CpG: 38	1477	shore	c("cg08872577", "cg15542713", "cg16145216", "cg24049493")	General risk tolerance (MTAG),Systolic blood pressure,Pulse pressure,Heel bone mineral density,Refractive error,Spherical equivalent or myopia (age of diagnosis),Eosinophil percentage of white cells,Eosinophil counts,High myopia,Adult body size,Treatment resistant depression,Spatial memory,Diastolic blood pressure,Night sleep phenotypes,Neutrophil percentage of granulocytes,Sum eosinophil basophi…
RGMV	chr15:45006400-45007015	2	1.675e-07	0.0002304	B2M	0	intron	CpG: 72	2055	shore	c("cg27537252", "cg05475649")
RGMV	chr17:46679361-46680006	5	1.822e-07	0.0002389	HOXB-AS3	0	nc_intron+nc_exon;intron+utr5;nc_intron	CpG: 65	3772		c("cg11207533", "cg02566861", "cg09983216", "cg07796575", "cg21816532")
RGMV	chr15:41795304-41795475	2	5.079e-08	0.0002513	ITPKA	0	utr3+cds	CpG: 142	0	island	c("cg26589785", "cg22888055")	Allergic rhinitis,Asthma,Eosinophil counts,Eosinophil percentage of white cells,Allergic disease (asthma, hay fever or eczema),Neutrophil count,Sum neutrophil eosinophil counts,Neutrophil percentage of granulocytes,Sum basophil neutrophil counts,Coronary artery disease,Ulcerative colitis,Asthma (childhood onset),Neutrophil percentage of white cells,Lymphocyte percentage of white cells,Medication …
RGMV	chr22:38627184-38627344	4	5.174e-08	0.0002736	TMEM184B	0	intron+cds	CpG: 62	16356		c("cg06390490", "cg22197811", "cg08350219", "cg18308338")	Refractive error,Mammographic density (dense area),Percent mammographic density,Waist circumference adjusted for body mass index,A body shape index
RGMV	chr6:144607911-144608178	3	9.264e-08	0.0002935	UTRN	-4694	intergenic	CpG: 190	0	island	c("cg11991105", "cg19033466", "cg17772171")	Refractive error,Multisite chronic pain,Restless legs syndrome in migraine without aura,Loneliness (multivariate analysis),Response to mepolizumab in severe asthma,Age at first sexual intercourse,Remission after SSRI treatment in MDD or openness,Response to SSRI in MDD or openness
RGMV	chr19:49133421-49133845	5	1.486e-07	0.0002965	DBP	0	exon+utr3;exon+utr3	CpG: 116	0	island	c("cg21519787", "cg03095055", "cg02821871", "cg17865555", "cg21721681")	Pork consumption,Oily fish consumption,Non-oily fish consumption,Lymphocyte count,Crohn's disease,Bipolar disorder,Elevated serum carcinoembryonic antigen levels
RGMV	chr17:2843149-2843257	3	4.927e-08	0.0003859	RAP1GAP2	0	intron	CpG: 139	85211		c("cg24366564", "cg02909097", "cg02976843")	Basophil count,Eosinophil counts,Serum metabolite levels,Lymphocyte count,Prepulse inhibition of the startle response,PR interval in Tripanosoma cruzi seropositivity,Lymphocyte percentage of white cells,Monocyte count,Neutrophil percentage of white cells,Inflammatory skin disease,Asthma (sex interaction),Tonsillectomy,White blood cell count,Pre-treatment viral load in HIV-1 infection
RGMV	chr10:5488225-5488628	9	1.889e-07	0.0003966	NET1	0	nc_exon;intron;TSS+exon+utr5	CpG: 18	0	island	c("cg01010839", "cg27021181", "cg10549831", "cg13779868", "cg13599477", "cg14426660", "cg24068468", "cg03920545", "cg27367170")
RGMV	chr3:111804830-111805077	7	1.168e-07	0.0004	C3orf52	-104	intergenic	CpG: 68	0	island	c("cg11874323", "cg14018690", "cg21572731", "cg05570980", "cg07741984", "cg22442032", "cg12794691")	Eosinophil counts,Eosinophil percentage of white cells
RGMV	chr13:20989142-20989349	3	9.877e-08	0.0004037	CRYL1	0	intron	CpG: 72	0	island	c("cg07223180", "cg02430645", "cg11345143")	Obesity-related traits,Adverse response to chemotherapy (neutropenia/leucopenia) (carboplatin)
RGMV	chr11:76380921-76381236	8	1.602e-07	0.0004302	LRRC32	0	intron+utr5;nc_exon;TSS+exon+utr5	CpG: 87	-213	shore	c("cg13633560", "cg10788371", "cg13985437", "cg07202214", "cg20533899", "cg05076755", "cg01439670", "cg01048195")	Asthma,Taste perception (total score including 6-n-propylthiouracil) in obesity with metabolic syndrome,Proportion of activated microglia (inferior temporal cortex),Allergic rhinitis,Eczema,Allergic disease (asthma, hay fever and/or eczema) (multivariate analysis),Allergic disease (asthma, hay fever and/or eczema) (age of onset),Allergic disease (asthma, hay fever or eczema),Hepcidin/ferritin rat…
RGMV	chr12:109216828-109216864	2	1.835e-08	0.0004312	SSH1	0	intron	CpG: 40	-34341		c("cg10022331", "cg16237760")	Brain morphology (MOSTest),Mean platelet volume,Liver enzyme levels (gamma-glutamyl transferase),Platelet count
RGMV	chr6:28446794-28447115	5	1.737e-07	0.0004576	GPX6	23957	intergenic	CpG: 28	-10453		c("cg03350138", "cg01792601", "cg26968378", "cg12584458", "cg21903646")	Asthma and major depressive disorder,Fish- and plant-related diet,Refractive error,Subcortical volume (MOSTest),Brain morphology (MOSTest),Glycated hemoglobin levels,Epithelial ovarian cancer,Takayasu arteritis,Autism spectrum disorder or schizophrenia,Squamous cell lung carcinoma,Waist circumference adjusted for body mass index,Hip circumference adjusted for BMI
RGMV	chr17:40274524-40274811	7	1.609e-07	0.0004742	HSPB9	-10	intergenic	CpG: 64	0	island	c("cg26916966", "cg01501896", "cg16208084", "cg26934993", "cg08880849", "cg07168142", "cg00582337")	Coronary artery disease,Vitiligo,Monocyte count
RGMV	chr1:31468099-31468126	3	2.152e-08	0.0006743	PUM1	0	intron	CpG: 60	-70286		c("cg13571904", "cg08849613", "cg00637015")	Hip index,Hip circumference adjusted for BMI
RGMV	chr6:2891973-2892152	4	1.487e-07	0.0007028	SERPINB9	0	intron+cds;nc_intron	CpG: 21	0	island	c("cg09046168", "cg20726195", "cg10863922", "cg01345354")	Vitiligo,Left ventricular global circumferential strain,Plateletcrit
RGMV	chr15:93580022-93580327	5	2.561e-07	0.0007102	RGMA	0	exon+utr3	CpG: 34	-7775		c("cg18745279", "cg20654462", "cg20853889", "cg25607876", "cg17792616")	HDL cholesterol levels x short total sleep time interaction (2df test),Refractive error,Blood protein levels,Heel bone mineral density,Type 2 diabetes,Opioid dependence,Type 1 diabetes nephropathy,Periodontitis (CDC/AAP),Response to angiotensin II receptor blocker therapy (opposite direction w/ diuretic therapy),Metabolite levels,Overweight status
RGMV	chr8:144105055-144105259	3	1.816e-07	0.000753	LY6E	1228	intergenic	CpG: 17	-416	shore	c("cg03587597", "cg16400320", "cg12906975")
RGMV	chr12:132657317-132657669	4	3.654e-07	0.000878	LINC02361	13610	intergenic	CpG: 15	4081		c("cg16375550", "cg27451610", "cg23916979", "cg08087969")
RGMV	chr1:87793364-87793628	4	2.833e-07	0.0009077	LMO4	-934	intergenic	CpG: 122	-174	shore	c("cg24394990", "cg26801613", "cg20633321", "cg17800229")	Glaucoma (primary open-angle),Alanine aminotransferase levels,Aspartate aminotransferase levels,Angiotensin-converting enzyme inhibitor intolerance,Resting heart rate,Response to TNF antagonist treatment,White blood cell types,White blood cell count (basophil),Eosinophil counts,Gait rhythm,Breast cancer,Academic attainment (English),Age at first sexual intercourse,Prostate-specific antigen levels…
RGMV	chr4:96012534-96012763	2	2.87e-07	0.00106	BMPR1B	0	intron+utr5;intron;TSS+exon+utr5	CpG: 88	332725		c("cg09392211", "cg26646686")	Systolic blood pressure,Heel bone mineral density,Polycystic ovary syndrome (reproductive subtype),Coronary artery disease,Colorectal cancer or advanced adenoma,Schizophrenia,Prepulse inhibition of the startle response,Attention deficit hyperactivity disorder,Diverticular disease,Sum of stenosis,Opioid dependence (time to event),Amyotrophic lateral sclerosis (sporadic),Hen's egg allergy,Waist-hip…
RGMV	chr2:203036093-203036235	4	1.845e-07	0.001099	KIAA2012	0	intron	CpG: 28	0	island	c("cg25121292", "cg08621447", "cg09287629", "cg10089801")	Heel bone mineral density,Lung function (FVC),FEV1,Appendicular lean mass
RGMV	chr17:72436362-72436456	2	1.324e-07	0.001191	GPRC5C	0	cds	CpG: 21	-6471		c("cg16481791", "cg23986185")	LDL cholesterol levels x short total sleep time interaction (2df test),Liver enzyme levels (alkaline phosphatase)
RGMV	chr8:1693765-1694016	3	4.018e-07	0.001354	LOC101927752	16112	intergenic	CpG: 113	-17218		c("cg07805058", "cg17469017", "cg16259209")
RGMV	chr17:19481888-19482069	2	3.089e-07	0.001443	SLC47A1	0	exon+utr3	CpG: 46	-1236	shore	c("cg11317447", "cg26132518")	Intracranial aneurysm,Lymphocyte count,Estimated glomerular filtration rate,Chronic kidney disease,Estimated glomerular filtration rate in non-diabetics,Glomerular filtration rate in non diabetics (creatinine),Glomerular filtration rate (creatinine),Lymphocyte percentage of white cells,Neutrophil percentage of white cells,Red cell distribution width,Urate levels,Creatinine levels
RGMV	chr11:65201759-65201834	2	1.284e-07	0.001447	NEAT1	0	nc_exon	CpG: 17	10701		c("cg24772412", "cg10416861")	Glaucoma (primary open-angle),Acne (severe),Hip circumference adjusted for BMI,Hip index
RGMV	chr11:315102-315262	3	2.94e-07	0.001554	IFITM1	0	utr3+cds	CpG: 90	-477	shore	c("cg23570810", "cg21686213", "cg03038262")
RGMV	chr6:166970252-166970431	2	3.37e-07	0.001592	RPS6KA2	0	intron	CpG: 21	-61899		c("cg17501210", "cg05966420")	Bipolar disorder,Bipolar I disorder,Urinary metabolite levels in chronic kidney disease,Caf**-au-lait macule number in neurofibromatosis type1,Macrovascular complications in type 2 diabetes,Smooth-surface caries,Dental caries,Waist circumference,Inflammatory bowel disease,3-month functional outcome in ischaemic stroke (modified Rankin score),Blood pressure (smoking interaction),Pre-treatment vira…
RGMV	chr17:1623651-1623721	2	1.321e-07	0.001596	WDR81	0	intron+utr5;intron	CpG: 78	3589		c("cg09354348", "cg27543169")	Triglyceride levels,Apolipoprotein B levels,Serum alkaline phosphatase levels,Calcium levels,Urinary albumin-to-creatinine ratio,Serum albumin levels,Liver enzyme levels (alkaline phosphatase),Waist circumference adjusted for body mass index
RGMV	chr1:159761141-159761162	2	4.14e-08	0.001667	DUSP23	8808	intergenic	CpG: 87	9788		c("cg27480083", "cg22536332")	Interstitial lung disease,Bone mineral density (Ward's triangle area),C-reactive protein
RGMV	chr13:96205679-96206104	4	8.565e-07	0.001704	CLDN10	0	intron	CpG: 68	183	shore	c("cg24529736", "cg25702335", "cg24545961", "cg05709657")	Psychosis proneness (hypomanic personality scale),Estimated glomerular filtration rate,Metabolite levels
RGMV	chr12:2944163-2944493	8	6.734e-07	0.001725	NRIP2	0	TSS+exon+utr5;nc_intron	CpG: 27	22036		c("cg06997549", "cg14176966", "cg01461254", "cg03126946", "cg00922748", "cg02852959", "cg05194726", "cg10231675")
RGMV	chr9:137298339-137298390	4	1.066e-07	0.001766	RXRA	0	intron	CpG: 21	-800	shore	c("cg03413738", "cg01063003", "cg10984912", "cg09585734")	Refractive error,Central corneal thickness,Intelligence,Corneal structure,Crohn's disease (need for surgery),Adverse response to chemotherapy (neutropenia/leucopenia) (paclitaxel + carboplatin),Keratoconus,Intraocular pressure,Blood pressure,Waist-to-hip ratio adjusted for BMI x sex interaction
RGMV	chr1:156828693-156829008	7	6.747e-07	0.001811	INSRR	0	TSS+exon+utr5;intron	CpG: 166	0	island	c("cg24438909", "cg26733795", "cg21669590", "cg02190807", "cg27642691", "cg25399158", "cg18649438")	Uric acid clearance
RGMV	chr21:38362420-38363056	8	1.527e-06	0.00203	HLCS	0	TSS+intron+exon+utr5;nc_intron+nc_exon	CpG: 103	0	island	c("cg27519424", "cg00751446", "cg21422770", "cg14785464", "cg06167719", "cg03419014", "cg09037712", "cg15465615")	Hematocrit,Hemoglobin,Intracranial aneurysm,Night sleep phenotypes,Developmental language disorder,Developmental language disorder (linguistic errors),Red blood cell count,Seasonality and depression
RGMV	chr8:37378276-37378540	4	6.482e-07	0.002076	LINC01605	0	nc_intron	CpG: 327	-173404		c("cg23280999", "cg05279866", "cg24298539", "cg03616753")
RGMV	chr17:80556454-80556724	2	6.827e-07	0.002137	FOXK2	0	intron	CpG: 18	-722	shore	c("cg26996798", "cg20493075")	Heel bone mineral density,High light scatter reticulocyte percentage of red cells,High light scatter reticulocyte count,Red cell distribution width,Letter-number span reordering,Reticulocyte fraction of red cells,Reticulocyte count,Mean corpuscular hemoglobin,Appendicular lean mass,Mean platelet volume,Lean body mass,Mean corpuscular volume,Mean reticulocyte volume,Mean spheric corpuscular volume
RGMV	chr1:92946700-92947332	4	1.657e-06	0.002216	GFI1	0	intron	CpG: 491	0	island	c("cg18146737", "cg12876356", "cg18316974", "cg04535902")	Multiple sclerosis,Allergic disease (asthma, hay fever or eczema),Multiple sclerosis and type 2 diabetes (pleiotropy),Total cholesterol levels,Systemic lupus erythematosus
RGMV	chr10:121417992-121418050	2	1.579e-07	0.002301	BAG3	0	intron	CpG: 144	6165		c("cg07976851", "cg17076667")	Left ventricular ejection fraction,Parkinson's disease,Parkinson's disease or first degree relation to individual with Parkinson's disease,Heart failure,Left ventricular end-systolic volume,Aspartate aminotransferase levels,Diastolic blood pressure,Idiopathic dilated cardiomyopathy,Dilated cardiomyopathy (MTAG),Left ventricular global radial strain,Hypertrophic cardiomyopathy (MTAG),Left ventricu…
RGMV	chr12:10183208-10183364	5	4.655e-07	0.002522	CLEC9A	0	TSS+exon+utr5;nc_exon	CpG: 37	-80711		c("cg17469479", "cg26262442", "cg02930518", "cg19223467", "cg20098659")
RGMV	chr5:92956474-92956826	7	1.104e-06	0.002651	FAM172A	0	utr3+cds;nc_exon;nc_exon	CpG: 99	0	island	c("cg05001715", "cg25771615", "cg21830711", "cg09848695", "cg19875969", "cg22703659", "cg17533458")	Processed meat consumption,Meat-related diet,Fruit consumption,Brain morphology (MOSTest),Subcortical volume (MOSTest),Cortical surface area (MOSTest),Language functional connectivity,Hippocampal tail volume (corrected for total hippocampal volume)
RGMV	chr11:133928292-133928346	3	1.707e-07	0.002672	JAM3	-10473	intergenic	CpG: 77	-10504		c("cg24490227", "cg20451986", "cg02787737")	Blood protein levels,Neutrophil count
RGMV	chr15:64673455-64673872	9	1.327e-06	0.002689	PCLAF	0	nc_intron;TSS+intron+utr5+cds	CpG: 25	-6035		c("cg02065795", "cg05877740", "cg09214993", "cg19839691", "cg26889367", "cg03849685", "cg23386807", "cg08128680", "cg11741168")
RGMV	chr9:97889723-97890067	4	1.111e-06	0.00273	FANCC	0	intron	CpG: 30	41198		c("cg26688367", "cg11775053", "cg15989983", "cg14650464")	Hematocrit,Polycystic ovary syndrome,Offspring birth weight,Birth weight
RGMV	chr12:116756805-116756948	3	5.049e-07	0.002983	MED13L	-41307	intergenic	CpG: 37	-189247		c("cg19576241", "cg04944536", "cg13645530")	Hematological and biochemical traits,Height,Blond vs. brown/black hair color,Corneal astigmatism,Heel bone mineral density,Chronic obstructive pulmonary disease,Body size at age 10,Left ventricular QRS voltage,Colorectal cancer or advanced adenoma,Nose morphology,Hippocampal volume,Lung function (FEV1),Lung function (FVC),Cognitive decline rate in late mild cognitive impairment,Diabetic kidney di…
RGMV	chr5:138533415-138533634	3	7.931e-07	0.00306	SIL1	0	intron+utr5	CpG: 32	-236	shore	c("cg24688549", "cg05237436", "cg19527159")	Malaria
RGMV	chr6:29454557-29454954	7	1.442e-06	0.00307	MAS1L	0	cds	CpG: 80	-66156		c("cg13305823", "cg12423733", "cg20103692", "cg25730428", "cg09083279", "cg26371172", "cg25798600")	Fish- and plant-related diet,Refractive error,Subcortical volume (MOSTest),Brain morphology (MOSTest),Estimated glomerular filtration rate in non-diabetics,Sarcoidosis (Lofgren's syndrome vs non-Lofgren's syndrome),Cutaneous lupus erythematosus,Autism spectrum disorder or schizophrenia
RGMV	chr8:1955069-1955323	5	1.013e-06	0.003369	KBTBD11	0	exon+utr3	CpG: 18	-1603	shore	c("cg24598145", "cg07461572", "cg17826006", "cg14714225", "cg09008360")	Age-related cognitive decline (executive function) (slope of z-scores),Obesity-related traits,Toenail selenium levels,Electrocardiogram morphology (amplitude at temporal datapoints)
RGMV	chr17:80541737-80542118	5	1.611e-06	0.00357	FOXK2	0	intron+cds	CpG: 18;CpG: 16	0;0	island;island	c("cg20173014", "cg11140276", "cg21093005", "cg26986438", "cg02094337")	Heel bone mineral density,High light scatter reticulocyte percentage of red cells,High light scatter reticulocyte count,Red cell distribution width,Letter-number span reordering,Reticulocyte fraction of red cells,Reticulocyte count,Mean corpuscular hemoglobin,Appendicular lean mass,Mean platelet volume,Lean body mass,Mean corpuscular volume,Mean reticulocyte volume,Mean spheric corpuscular volume
RGMV	chr1:51442133-51442318	2	7.944e-07	0.003627	CDKN2C	1827	intergenic	CpG: 60	-993	shore	c("cg23090529", "cg21140898")	QRS duration,Pulse pressure,Height,Cataracts (operation),Brain morphology (MOSTest),Male-pattern baldness,Cortical surface area (MOSTest),Cortical thickness (min-P),Thyroid stimulating hormone levels,Cortical thickness (MOSTest),Brain morphology (min-P),Subcortical volume (min-P),Subcortical volume (MOSTest),Cortical surface area (min-P),QRS complex (12-leadsum),Atrial fibrillation,Ischemic strok…
RGMV	chr11:10715175-10715379	7	9.253e-07	0.003831	IRAG1	0	TSS+exon+utr5	CpG: 63	-57114		c("cg19567594", "cg11077681", "cg04968127", "cg15283950", "cg16014606", "cg24541550", "cg26442911")
RGMV	chr12:6745244-6745871	11	2.845e-06	0.003833	LPAR5	-119	intergenic	CpG: 55	-10130		c("cg23736020", "cg25655096", "cg18951718", "cg26233227", "cg16510709", "cg05924780", "cg06588028", "cg03070999", "cg17874802", "cg13171103", "cg10457436")	Triglyceride levels,HDL cholesterol levels,Apolipoprotein A1 levels,Red cell distribution width,Mean reticulocyte volume,Mean corpuscular volume
RGMV	chr19:6271786-6272158	4	1.707e-06	0.003875	MLLT1	0	intron	CpG: 20	0	island	c("cg22548088", "cg16466652", "cg22688564", "cg06633438")	Oppositional defiant disorder dimensions in attention-deficit hyperactivity disorder,Monocyte count,Monocyte percentage of white cells
RGMV	chr4:1350275-1350545	4	1.346e-06	0.004209	UVSSA	0	intron	CpG: 147	8804		c("cg06157379", "cg12897639", "cg06110081", "cg08178078")	Chronotype,Appendicular lean mass
RGMV	chr16:53925870-53926049	2	9.921e-07	0.004679	FTO	0	nc_intron;intron	CpG: 51	187635		c("cg13270001", "cg01193320")	Body mass index,Lean body mass,BMI (adjusted for smoking behaviour),Body fat mass,BMI in non-smokers,BMI in smokers,Pulse pressure,LDL cholesterol levels,Age at adiposity rebound,Number of sexual partners,Relative sugar intake,Red vs. brown/black hair color,High chromosomal aberration frequency (chromosome type),Chromosomal aberration frequency (chromosome type),Fish- and plant-related diet,Heel …
RGMV	chr1:2799354-2799876	4	2.918e-06	0.00472	TTC34	-81921	intergenic	CpG: 15	21993		c("cg16572957", "cg20613432", "cg11414913", "cg07788537")	Type 1 diabetes autoantibodies in high risk HLA genotype individuals (time to event),Coronary artery disease,Adult body size,Celiac disease,Schizophrenia, bipolar disorder or recurrent major depressive disorder x sex interaction,Body mass index,Lung cancer in ever smokers,Invasive cervical cancer
RGMV	chr12:6887543-6887660	2	6.752e-07	0.004871	LAG3	0	utr3+cds	CpG: 44	4359		c("cg14292870", "cg04949369")	Blood protein levels
RGMV	chr19:35600550-35600740	2	1.143e-06	0.005075	HPN-AS1	-3342	intergenic	CpG: 23	-14672		c("cg01725265", "cg08006730")	Serum albumin levels,Mean reticulocyte volume,Plateletcrit,Platelet count,Irritable bowel syndrome
RGMV	chr5:79553147-79553606	4	2.851e-06	0.005242	SERINC5	-1280	intergenic	CpG: 104	853	shore	c("cg09404747", "cg19683073", "cg08764914", "cg24561419")	Fasting blood glucose,Sulfasalazine-induced agranulocytosis,Borderline personality disorder features,Alzheimer's disease in APOE e4- carriers
RGMV	chr10:134310730-134311114	4	2.435e-06	0.005352	LOC107984282	10833	intergenic	CpG: 20	6115		c("cg12277119", "cg03324884", "cg24879087", "cg16943126")
RGMV	chr6:31760762-31761076	5	2.414e-06	0.006485	VARS1	0	intron+cds	CpG: 77	-2164	shore	c("cg02980249", "cg02597894", "cg08899667", "cg10807309", "cg02211160")
RGMV	chr7:99954188-99954465	4	2.211e-06	0.006731	MIR6840	0	nc_gene;nc_intron+nc_exon	CpG: 84	20101		c("cg06576340", "cg23055674", "cg26647135", "cg12591090")
RGMV	chr14:23775663-23776075	6	3.542e-06	0.007248	BCL2L2-PABPN1	0	TSS+exon+utr5;TSS+exon+utr5	CpG: 155	3761		c("cg15227548", "cg04542489", "cg25149155", "cg12917475", "cg05877109", "cg25496828")	Height,Lymphocyte count,Body mass index,Reticulocyte fraction of red cells,Hip circumference adjusted for BMI
RGMV	chr1:54750597-54751035	4	3.933e-06	0.007569	SSBP3	0	intron	CpG: 27	26578		c("cg09354961", "cg09101619", "cg11816048", "cg25884427")	TPE interval (resting),Triglyceride levels,T wave morphology restitution during recovery from exercise,T wave morphology restitution during recovery from exercise (MTAG),Refractive error,PR interval,Body size at age 10,Brain morphology (MOSTest),Subcortical volume (MOSTest),Cortical surface area (MOSTest),Cortical thickness (min-P),Cortical thickness (MOSTest),Brain morphology (min-P),Subcortical…
RGMV	chr18:74499372-74499573	4	1.932e-06	0.008098	ZNF236-DT	7114	intergenic	CpG: 28	0	island	c("cg03731646", "cg24983120", "cg25691825", "cg24864576")
RGMV	chr2:113478848-113479150	6	2.95e-06	0.008232	NT5DC4	0	TSS+intron+utr5+cds	CpG: 57	-42768		c("cg18206515", "cg15901598", "cg04393788", "cg05011214", "cg20640204", "cg18477962")	White blood cell count
RGMV	chr6:108582894-108583071	4	1.777e-06	0.008459	SNX3	-650	intergenic	CpG: 88	225	shore	c("cg06150925", "cg20710635", "cg21624003", "cg19344103")
RGMV	chr8:27630342-27630505	3	1.642e-06	0.008487	CCDC25	-185	intergenic	CpG: 54	108	shore	c("cg13467649", "cg03651525", "cg26534677")	Refractive error,Height
RGMV	chr11:7597983-7598302	5	3.229e-06	0.008529	PPFIBP2	0	nc_intron;TSS+exon+utr5;intron	CpG: 97	62256		c("cg21606527", "cg11698788", "cg15334837", "cg03704250", "cg02218644")	Brown vs. black hair color,Blond vs. brown/black hair color,Cutaneous melanoma or hair colour,Prostate cancer (advanced),Prostate cancer,Malaria,3-month functional outcome in ischaemic stroke (modified Rankin score),Hair color,Fasting glucose
RGMV	chr16:31053323-31053799	3	4.828e-06	0.008545	STX4	1835	intergenic	CpG: 32	0	island	c("cg09905605", "cg02264079", "cg26456435", "cg10977667")	Triglyceride levels,Response to metformin (IC50)
RGMV	chr6:153303350-153303409	2	6.123e-07	0.008743	FBXO5	0	intron+utr5;intron	CpG: 151	0	island	c("cg18198306", "cg22417733")	Prostate cancer,Chronotype,Morning person,Body mass index
RGMV	chr18:72837386-72837782	7	4.234e-06	0.009006	ZNF407	59759	intergenic	CpG: 20	0	island	c("cg21412355", "cg21894287", "cg18709881", "cg04870162", "cg14395744", "cg04756515", "cg13460311")	Smoking status (ever vs never smokers),Estradiol levels
RGMV	chr15:102009795-102010161	5	4.006e-06	0.009218	PCSK6	0	intron	CpG: 176	-18699		c("cg04789225", "cg25677261", "cg16179521", "cg00659931", "cg19295451")	Triglyceride levels,Height,Cytokine levels,Cytokine network levels (multivariate analysis),Apolipoprotein A1 levels,Apolipoprotein B levels,Tuberculosis,Inflammatory biomarkers (multivariate analysis),Type 2 diabetes,Platelet-derived growth factor BB levels,Relative hand skill in reading disability,Handedness in dyslexia,Red blood cell count,Triglycerides,Severe coronary stenosis (young age of on…
RGMV	chr17:80535903-80536214	2	3.44e-06	0.009317	FOXK2	0	intron	CpG: 58	1726	shore	c("cg14567513", "cg16755922")	Heel bone mineral density,High light scatter reticulocyte percentage of red cells,High light scatter reticulocyte count,Red cell distribution width,Letter-number span reordering,Reticulocyte fraction of red cells,Reticulocyte count,Mean corpuscular hemoglobin,Appendicular lean mass,Mean platelet volume,Lean body mass,Mean corpuscular volume,Mean reticulocyte volume,Mean spheric corpuscular volume
RGMV	chr14:24867164-24867586	5	4.704e-06	0.009389	NYNRIN	-622	intergenic	CpG: 44	-577	shore	c("cg01970716", "cg18545915", "cg11152302", "cg20911718", "cg25188593")	Ischemic stroke,LDL cholesterol levels,Low density lipoprotein cholesterol levels,Apolipoprotein B levels,Type 2 diabetes,Alanine aminotransferase levels,Serum alkaline phosphatase levels,Hemoglobin,LDL cholesterol levels x alcohol consumption (drinkers vs non-drinkers) interaction (2df),LDL cholesterol levels x alcohol consumption (regular vs non-regular drinkers) interaction (2df),LDL cholester…
RGMV	chr17:78682785-78682934	2	1.811e-06	0.01023	RPTOR	0	intron	CpG: 30	-17893		c("cg18780100", "cg01498832")	Bipolar disorder,NASH resolution in nonalcoholic steatohepatitis,Nicotine dependence symptom count,Body size at age 10,Adult body size,Systolic blood pressure,Pulse pressure,Mean arterial pressure,Hypertension,Obesity,Body mass index,Airway responsiveness in chronic obstructive pulmonary disease,Anorexia nervosa, attention-deficit/hyperactivity disorder, autism spectrum disorder, bipolar disorder…
RGMV	chr16:73265883-73266522	6	8.149e-06	0.01073	ZFHX3	-87537	intergenic	CpG: 81	165092		c("cg12220518", "cg06790197", "cg16731149", "cg07178278", "cg05422457", "cg26437009", "cg15374836", "cg22202191")	Risk-taking tendency (4-domain principal component model),Number of sexual partners,General risk tolerance (MTAG),Smoking status (ever vs never smokers),Refractive error,Heel bone mineral density,Cardioembolic stroke (CCSp classification),Cardioembolic stroke (TOAST classification),Cardioembolic stroke (CCS and TOAST classification),Cardioembolic stroke (CCS or TOAST classification),Cardioembolic…
RGMV	chr1:68299388-68299662	6	4.005e-06	0.01229	GNG12-AS1	0	nc_intron	CpG: 86	73	shore	c("cg03140521", "cg13184736", "cg13399816", "cg25189904", "cg26764244", "cg20703974")	Itch intensity from mosquito bite adjusted by bite size,Heel bone mineral density,Postoperative complication after cardiac surgery,Cognitive performance (processing speed),Itch intensity from mosquito bite,Medication use (drugs affecting bone structure and mineralization)
RGMV	chr10:51572113-51572496	8	5.73e-06	0.01258	NCOA4	0	TSS+intron+exon+utr5;intron+utr5;nc_intron;intron;intron;nc_intron	CpG: 42	0	island	c("cg23359810", "cg25794402", "cg22758697", "cg07588964", "cg24035962", "cg07333046", "cg17522984", "cg14450605")	Apolipoprotein A1 levels,Mean corpuscular hemoglobin,Mean corpuscular volume,Red blood cell count,Anti-thyroid peroxidase (TPOAb) levels in Hashimoto's thyroiditis,Anti-thyroid peroxidase (TPOAb) and anti-thyroglobulin (TgAb) levels in Hashimoto's thyroiditis
RGMV	chr22:26875499-26875858	9	5.397e-06	0.01264	HPS4	0	TSS+exon+utr5;nc_intron;intron	CpG: 55	-3600		c("cg11205006", "cg00378029", "cg05877528", "cg27087377", "cg21431832", "cg06359375", "cg21711214", "cg27468704", "cg27251814")	Ischemic stroke,3-month functional outcome in ischaemic stroke (modified Rankin score)
RGMV	chr4:41539955-41540229	3	4.669e-06	0.01431	LIMCH1	0	intron;TSS+exon+utr5;intron+utr5	CpG: 32	-106063		c("cg07712766", "cg22204103", "cg25150953")	Optic disc size,Deep white matter hyperintensities,Emphysema annual change measurement in smokers (adjusted lung density),Estimated glomerular filtration rate in non-diabetics,Estimated glomerular filtration rate,Macular thickness,Longevity (90 years and older),Response to statins (LDL cholesterol change)
RGMV	chr10:104435818-104436140	2	5.891e-06	0.01536	ARL3	0	exon+utr3	CpG: 45	18653		c("cg25353120", "cg24435571")	Refractive error,Brain morphology (MOSTest),Blood protein levels,Systolic blood pressure,Mean arterial pressure,Pulse pressure,Diastolic blood pressure,Systolic blood pressure (long-term average),Mean arterial pressure (long-term average),Prostate cancer,Schizophrenia,Waist-to-hip ratio adjusted for BMI x sex x age interaction (4df test),Waist-to-hip ratio adjusted for BMI,Waist-to-hip ratio adju…
RGMV	chr3:15372726-15372965	2	4.414e-06	0.01551	SH3BP5	0	intron+utr5;intron	CpG: 107	-349	shore	c("cg02275418", "cg13279476")	Prudent dietary pattern,Alcohol and nicotine co-dependence,Alcohol dependence,Heschl's gyrus morphology
RGMV	chr17:76354621-76354934	2	5.782e-06	0.01551	SOCS3	0	cds	CpG: 205	0	island	c("cg18181703", "cg11047325")	Asthma,Blood trace element (Se levels),Creatine kinase levels
RGMV	chr7:27187372-27187691	8	6.388e-06	0.0168	HOXA-AS3	0	nc_intron;intron+utr5;TSS+exon+utr5	CpG: 63	0	island	c("cg04265576", "cg12810523", "cg24362796", "cg03529432", "cg22469274", "cg14044640", "cg09936824", "cg12110087")	FEV1,Lung function (FVC),Lymphocyte count,Chronic venous disease,Heel bone mineral density,White blood cell count,Waist-to-hip ratio adjusted for BMI,A body shape index,Monocyte count,Waist-hip index,Waist circumference adjusted for body mass index
RGMV	chr1:90097848-90097981	4	2.786e-06	0.01757	LRRC8C-DT	0	nc_intron	CpG: 123	-249	shore	c("cg04291124", "cg18489923", "cg22473125", "cg14254720")
RGMV	chr4:108993543-108993704	2	3.395e-06	0.01769	LEF1	0	intron	CpG: 72	82173		c("cg00471262", "cg17796318")	Systolic blood pressure,Blond vs. brown/black hair color,Multiple sclerosis,Chronic lymphocytic leukemia,Airflow obstruction,Systemic lupus erythematosus,Metabolic traits,Diastolic blood pressure,Tooth agenesis (mandibular second premolars),Medication use (calcium channel blockers)
RGMV	chr2:184160008-184160237	3	4.992e-06	0.01828	NUP35	133596	intergenic	CpG: 26	34425		c("cg13355981", "cg18848215", "cg19038674")	Bitter beverage consumption,Metabolite levels,Platelet distribution width
RGMV	chr18:1559594-1559888	2	6.46e-06	0.01842	LINC00470	-199964	intergenic	CpG: 330	650020		c("cg09167379", "cg19398584")	Disease progression in age-related macular degeneration (adjusted for baseline),Body mass index,Lung cancer,Chronic obstructive pulmonary disease or high blood pressure (pleiotropy)
RGMV	chr19:17877419-17877733	5	7.012e-06	0.01872	FCHO1	0	intron+cds;nc_intron+nc_exon;nc_intron	CpG: 24	0	island	c("cg24791188", "cg08358907", "cg06336535", "cg21526019", "cg15822394")	Basophil count,Myocardial infarction,Coronary artery disease,Monocyte percentage of white cells,Liver enzyme levels (gamma-glutamyl transferase)
RGMV	chr17:32548316-32548556	2	5.481e-06	0.01914	CCL2	-33747	intergenic	CpG: 29	64036		c("cg11776255", "cg23059091")	Inflammatory bowel disease,Crohn's disease,Hypothyroidism,Gut microbiota (functional units)
RGMV	chr22:36844793-36844807	2	3.255e-07	0.01948	TXN2	18285	intergenic	CpG: 63	-6086		c("cg16561409", "cg05721285")
RGMV	chr1:225964856-225964937	3	2.021e-06	0.02089	SRP9	-577	intergenic	CpG: 35	-393	shore	c("cg07193504", "cg21188007", "cg26298737")	Antisaccade task score,Lymphocyte count,Platelet distribution width,Plateletcrit,Red cell distribution width,Neuroticism,Endometrial cancer,Platelet count,Mean corpuscular volume
RGMV	chr12:58025315-58025596	2	7.495e-06	0.02232	B4GALNT1	0	intron	CpG: 124	-65	shore	c("cg24750156", "cg16421340")	Cortical thickness
RGMV	chr10:104478138-104478447	2	8.461e-06	0.0229	SFXN2	0	nc_intron;intron+utr5	CpG: 94	3427		c("cg08609163", "cg02147952")	Brain morphology (MOSTest),Carotid plaque burden,White blood cell count,Parkinson's disease,Prostate cancer,Feeling tense,Schizophrenia,Waist-to-hip ratio adjusted for body mass index,Autism spectrum disorder or schizophrenia,Waist-to-hip ratio adjusted for BMI x sex x age interaction (4df test),Waist-to-hip ratio adjusted for BMI,Waist-to-hip ratio adjusted for BMI (age >50),Waist-to-hip ratio a…
RGMV	chr17:800431-800761	6	9.181e-06	0.02327	NXN	0	intron	CpG: 20	-49446		c("cg19956147", "cg06604589", "cg08190450", "cg14235846", "cg23749637", "cg17646030")	Heel bone mineral density,Emphysema annual change measurement in smokers (adjusted lung density),Colorectal cancer or advanced adenoma,Taxane-induced peripheral neuropathy in breast cancer,Economic and political preferences,Prostate cancer,Waist circumference adjusted for body mass index,Colorectal cancer,Facial attractiveness (female raters),Type 2 diabetes,Blood pressure,Platelet count,Platelet…
RGMV	chr2:233283010-233283329	2	9.019e-06	0.02364	ALPG	7586	intergenic	CpG: 227	-68	shore	c("cg17087741", "cg03329539")
RGMV	chr15:41135793-41135900	4	3.031e-06	0.02368	SPINT1-AS1	0	nc_intron	CpG: 135	0	island	c("cg09898695", "cg26531804", "cg27046604", "cg12426344")
RGMV	chr10:384506-384733	4	6.45e-06	0.02376	DIP2C	0	intron	CpG: 19	-2561	shore	c("cg13859346", "cg17463564", "cg14072016", "cg09949146")	Carotid intima media thickness x smoking interaction,Gut microbiota (bacterial taxa, hurdle binary method),Lateral ventricle temporal horn volume,Frontal pole volume,Uric acid levels,Immune reponse to smallpox (secreted IFN-alpha),Psychosis in Alzheimer's disease,Malaria,Chronotype
RGMV	chr6:36645500-36645886	5	1.124e-05	0.02435	CDKN1A	0	intron+exon+utr5;intron;intron+utr5;intron+utr5+cds;nc_exon	CpG: 200	-358	shore	c("cg21091547", "cg11920449", "cg24425727", "cg15474579", "cg03714916")	QRS duration,Pulse pressure,Heart failure,JT interval,Colorectal cancer,Triglyceride levels,Glaucoma (primary open-angle),PR interval,Alanine aminotransferase levels,Aspartate aminotransferase levels,Electrocardiographic traits (multivariate),Atrial fibrillation,Ischemic stroke,Colorectal cancer or advanced adenoma,QRS complex (Cornell),Electrocardiographic traits,Electrocardiographic conduction …
RGMV	chr11:68607622-68607737	4	3.355e-06	0.02438	CPT1A	0	intron+utr5	CpG: 59	292	shore	c("cg00574958", "cg09737197", "cg05325763", "cg17058475")	Triglyceride levels,HDL cholesterol levels,Serum metabolite levels (CMS),Apolipoprotein A1 levels,Serum metabolite levels,Lipid metabolism phenotypes,Obesity-related traits,Coronary artery calcified atherosclerotic plaque score in type 2 diabetes,Lipid traits (pleiotropy) (HIPO component 1),Urate levels
RGMV	chr17:40700314-40700509	2	5.864e-06	0.02513	NAGLU	3848	intergenic	CpG: 63	0	island	c("cg03582285", "cg07694864")	Triglyceride levels,Heel bone mineral density,Asthma,Systolic blood pressure change trajectory,Inflammatory bowel disease,Crohn's disease,Ulcerative colitis
RGMV	chr2:98744150-98744472	2	9.756e-06	0.02531	VWA3B	0	nc_intron;intron	CpG: 61	40261		c("cg27418371", "cg10014681")	Triacylglyceride levels,Adverse response to drug,Adiponectin levels
RGMV	chr11:128419199-128419512	3	9.506e-06	0.02537	ETS1	0	intron	CpG: 27	0	island	c("cg23774988", "cg01900413", "cg24065451")	Mosquito bite size,Glaucoma,Glaucoma (multi-trait analysis),Intraocular pressure,Height,Type 2 diabetes,Refractive error,Multiple sclerosis,Eczema,Asthma,Eosinophil counts,Eosinophil percentage of white cells,Allergic disease (asthma, hay fever and/or eczema) (age of onset),Allergic disease (asthma, hay fever and/or eczema) (multivariate analysis),Lymphocyte count,Psoriasis,Rheumatoid arthritis,A…
RGMV	chr11:62621178-62621597	5	1.346e-05	0.02681	SNORD30	0	nc_exon;nc_gene;nc_intron+nc_exon	CpG: 47	-1762	shore	c("cg18159646", "cg15172739", "cg09448652", "cg03431111", "cg00666295")
RGMV	chr14:34269416-34269637	3	7.361e-06	0.02779	NPAS3	0	cds	CpG: 147	0	island	c("cg00243480", "cg03839794", "cg23295647")	Alcoholic chronic pancreatitis,Body mass index,Height,Bipolar disorder,Moderate-to-late spontaneous preterm birth,Smoking status (current vs never),Serum immune biomarker levels,Spherical equivalent or myopia (age of diagnosis),Walking pace,Coffee consumption,Familial squamous cell lung carcinoma,Body mass index (joint analysis main effects and physical activity interaction),Body mass index in ph…
RGMV	chr4:40517938-40518143	6	6.9e-06	0.02808	RBM47	0	intron+utr5;TSS+exon+utr5	CpG: 118	77033		c("cg15967525", "cg01704534", "cg00511464", "cg00736641", "cg14160419", "cg25117091")	Mosquito bite size,Apolipoprotein B levels,Carotid intima media thickness x smoking interaction,Hypertension,Systolic blood pressure,Diastolic blood pressure,Monocyte count,Total cholesterol levels,Body mass index (change over time)
RGMV	chr1:39657910-39658128	2	7.442e-06	0.02847	MACF1	0	intron	CpG: 121	86051		c("cg08644489", "cg10316899")	Type 2 diabetes,Triglyceride levels,Heel bone mineral density,Optic disc size,PR interval,Subcortical volume (MOSTest),Cortical thickness (min-P),Cortical thickness (MOSTest),Subcortical volume (min-P),Brain morphology (MOSTest),Cortical surface area (MOSTest),Brain morphology (min-P),Cortical surface area (min-P),Adult body size,Beard thickness,Loneliness (multivariate analysis),Colorectal cance…
RGMV	chr7:960411-960707	6	1.017e-05	0.02865	ADAP1	0	intron;TSS+intron+utr5+cds	CpG: 27	60	shore	c("cg20928945", "cg06921596", "cg05977964", "cg23667602", "cg26430498", "cg02363875")	Apolipoprotein A1 levels,Lymphocyte count,Lymphocyte percentage of white cells,Platelet distribution width
RGMV	chr1:6521121-6521268	3	5.186e-06	0.02941	TNFRSF25	0	exon+utr3	CpG: 109	0	island	c("cg23449295", "cg11404945", "cg27224823")
RGMV	chr2:232765174-232765416	4	8.614e-06	0.02967	MIR1471	-8166	intergenic	CpG: 20	0	island	c("cg01022012", "cg18202080", "cg21124375", "cg17186087")
RGMV	chr2:138721303-138721672	8	1.342e-05	0.03031	HNMT	-370	intergenic	CpG: 84	-537361		c("cg08742578", "cg17711068", "cg02906939", "cg15441973", "cg05407171", "cg11081049", "cg10136008", "cg12092718")	Daytime sleep phenotypes,Metabolite levels
RGMV	chr1:99729460-99729807	9	1.277e-05	0.03067	PLPPR4	-40	intergenic	CpG: 31	-175	shore	c("cg00388673", "cg15728779", "cg25902816", "cg05596294", "cg18947801", "cg26164310", "cg06060191", "cg03580297", "cg03646889")	Urinary metabolite modules (eigenmetabolites) in chronic kidney disease,Urinary metabolite levels in chronic kidney disease
RGMV	chr6:30530458-30530544	2	3.199e-06	0.03098	PRR3	0	exon+utr3	CpG: 108	5269		c("cg11460110", "cg25463483")	Neuroticism,Autism spectrum disorder or schizophrenia,Itch intensity from mosquito bite
RGMV	chr11:85913454-85913645	2	7.169e-06	0.03126	EED	-41780	intergenic	CpG: 18	-41740		c("cg04871933", "cg26697286")	Smoking status (ever vs never smokers),Refractive error,Smoking initiation (ever regular vs never regular)
RGMV	chr9:102587494-102587600	2	4.243e-06	0.0333	NR4A3	0	intron+utr5	CpG: 392	0	island	c("cg03277560", "cg12348501")	Eosinophil percentage of white cells,Systemic lupus erythematosus,Type 1 diabetes,Dental caries,Lung cancer,Depression in smokers
RGMV	chr1:15392793-15392907	3	5.038e-06	0.0367	KAZN	0	exon+utr3;intron	CpG: 31	17380		c("cg13322252", "cg16822407", "cg16552271")	Moderate-to-late spontaneous preterm birth,Polycystic ovary syndrome (reproductive subtype),Triacylglyceride levels,Logical memory (delayed recall) in Alzheimer's disease dementia,Urinary albumin-to-creatinine ratio in diabetes,Cerebral amyloid deposition in APOEe4 non-carriers (PET imaging),Body mass index,Non-response to antidepressants and depression,Chronotype,Chronic pain,Schizophrenia x sex…
RGMV	chr7:27225485-27225811	6	1.444e-05	0.03678	HOXA11-AS	0	nc_exon	CpG: 41	0	island	c("cg25901381", "cg17466857", "cg10657141", "cg07116997", "cg01729491", "cg04340874")	Waist-to-hip ratio adjusted for BMI,Waist-hip index
RGMV	chr17:71258045-71258215	4	7.56e-06	0.03693	CPSF4L	-26	intergenic	CpG: 55	-23650		c("cg17641443", "cg19393755", "cg21446782", "cg26023268")
RGMV	chr1:197301880-197302018	2	6.51e-06	0.03913	CRB1	0	nc_intron;intron	CpG: 62	131161		c("cg01222160", "cg03725686")	Height,Heel bone mineral density,Brain morphology (MOSTest),Cortical surface area (MOSTest),Cortical surface area (min-P),Cortical thickness (MOSTest),Subcortical volume (MOSTest),Brain morphology (min-P),Subcortical volume (min-P),Inflammatory bowel disease,Crohn's disease,Asthma,Body mass index,Neurociticism,Feeling hurt,Feeling worry,Pediatric autoimmune diseases,Systolic blood pressure,Lupus …
RGMV	chr10:64565642-64565772	4	6.147e-06	0.03922	ADO	0	exon	CpG: 152	0	island	c("cg25103895", "cg20684110", "cg01005506", "cg12474798")	Behcet's disease,Lymphocyte count,Diastolic blood pressure,Diastolic blood pressure x alcohol consumption interaction (2df test),Crohn's disease,Ulcerative colitis,Inflammatory bowel disease,Ewing sarcoma,Breast size,Atopic dermatitis,Selective IgA deficiency,Systolic blood pressure,Alopecia areata,Cutaneous psoriasis,Urinary albumin-to-creatinine ratio,Daytime nap,Monocyte count,Bipolar disorder…
RGMV	chr17:65386836-65387096	3	1.253e-05	0.03995	PITPNC1	0	intron	CpG: 180	11705		c("cg03878285", "cg16585554", "cg01507342")	Serum immune biomarker levels,Type 2 diabetes,Plasma selenium concentration,Body size at age 10,Estimated glomerular filtration rate,Blood urea nitrogen levels,Pulmonary function,Morning person,Chronic central serous retinopathy,Chronotype,Response to protease inhibitor treatment in hepatitis c (peak serum total bilirubin levels),Diisocyanate-induced asthma,Waist-to-hip ratio adjusted for BMI,Wai…
RGMV	chr20:55968146-55968294	3	7.16e-06	0.04011	RBM38	0	intron	CpG: 75	1182	shore	c("cg16808301", "cg17589597", "cg09696044")	High light scatter reticulocyte percentage of red cells,Immature fraction of reticulocytes,High light scatter reticulocyte count,Mean corpuscular hemoglobin,Mean corpuscular volume,Reticulocyte count,Reticulocyte fraction of red cells,Response to statin therapy,Neutrophil count,Mean reticulocyte volume,Glycated hemoglobin levels,Type 2 diabetes,Red blood cell traits,Mean platelet volume,Haemorrho…
RGMV	chr22:20918630-20918809	2	8.694e-06	0.04026	LOC107987389	0	nc_intron;intron+cds	CpG: 18	-20293		c("cg02772754", "cg06861736")
RGMV	chr11:64391574-64391645	2	3.449e-06	0.04027	NRXN2	0	intron	CpG: 37	-5999		c("cg23201340", "cg22159835")	Uric acid levels,Bitter alcoholic beverage consumption,Lymphocyte count,Urate levels,Body mass index,Serum uric acid levels,Post bronchodilator FEV1 in COPD,Urate levels in lean individuals,Urate levels in overweight individuals,Urate levels in obese individuals,Gout
RGMV	chr8:1113662-1113811	2	7.42e-06	0.04126	DLGAP2	0	intron	CpG: 72	0	island	c("cg01788773", "cg02640497")	Bipolar disorder,Refractive astigmatism,End-stage renal disease,Stroke,Tau burden,Eye morphology,Neuritic plaque,Post bronchodilator FEV1/FVC ratio,Menarche (age at onset),Daytime nap,Triglycerides,Lung cancer
RGMV	chr6:31238245-31238388	2	7.135e-06	0.04134	HLA-C	0	intron+cds	CpG: 121	-464	shore	c("cg01064373", "cg18511546")	Itch intensity from mosquito bite adjusted by bite size,Waist-to-hip ratio adjusted for BMI in non-smokers,Asthma,Height,Asthma (childhood onset),Asthma and major depressive disorder,Hemoglobin levels,Allergic rhinitis,Basophil count,Rosacea symptom severity,Eosinophil percentage of white cells,Lymphocyte count,High light scatter reticulocyte percentage of red cells,Blood cell traits (multivariat…
RGMV	chr2:28904192-28904455	2	1.339e-05	0.04217	LOC100505774	27460	intergenic	CpG: 151	-69757		c("cg15910252", "cg04011474")
RGMV	chr11:64215347-64215477	2	6.819e-06	0.04341	LINC02724	-1051	intergenic	CpG: 21	-934	shore	c("cg12805314", "cg10781794")
RGMV	chr3:194826392-194826585	4	1.017e-05	0.04361	XXYLT1	0	intron	CpG: 39	39843		c("cg00295879", "cg06706813", "cg15912390", "cg08704934")	Adult body size,Atrial fibrillation,Blood protein levels,Blood osmolality (transformed sodium),Lean body mass
RGMV	chr4:89152511-89152864	6	1.98e-05	0.04636	ABCG2	0	TSS+exon+utr5	CpG: 108	-52088		c("cg16432182", "cg07292612", "cg04265436", "cg25102622", "cg23118773", "cg05454547")	Gout vs. Hyperuricemia,Response to allopurinol in gout (change in serum uric acid levels),Kidney stones,Renal overload gout,Gout (combined type),Gout (normal type),Gout,Renal underexcretion gout,Urate levels,Coffee consumption,Uric acid levels,Caffeine consumption from coffee or tea,Caffeine consumption from tea,Bitter beverage consumption,Adult body size,Brain morphology (MOSTest),Subcortical vo…
RGMV	chr4:154125374-154125720	8	1.968e-05	0.047	TRIM2	0	TSS+intron+utr5+cds;intron+utr5;TSS+intron+exon+utr5	CpG: 58	-18212		c("cg17943647", "cg02677609", "cg22471112", "cg17371020", "cg23820816", "cg12793610", "cg02616418", "cg17852507")	HDL cholesterol levels x alcohol consumption (regular vs non-regular drinkers) interaction (2df),Heel bone mineral density,Low density lipoprotein cholesterol levels,Apolipoprotein A1 levels,Thyrotoxic periodic paralysis,HDL cholesterol levels x alcohol consumption (drinkers vs non-drinkers) interaction (2df),LDL cholesterol levels x alcohol consumption (drinkers vs non-drinkers) interaction (2df…
RGMV	chr3:11266695-11267098	5	2.31e-05	0.04734	HRH1	0	intron+utr5	CpG: 31	-46791		c("cg13230009", "cg12226228", "cg17660833", "cg05551003", "cg11702866")	Heel bone mineral density,Male-pattern baldness,Mortality in sepsis,Systolic blood pressure,Diastolic blood pressure,Pulse pressure,Hip circumference adjusted for BMI,Hip index
GMasy	chr4:2403559-2404284	8	6.579e-17	1.296e-13	ZFYVE28	0	intron	CpG: 18	1800	shore	c("cg13053151", "cg09639604", "cg12757523", "cg27239842", "cg19651128", "cg11067347", "cg16819848", "cg01601518")	Serum immune biomarker levels,Nicotine dependence symptom count,Tourette syndrome,Longevity,Metabolite levels,Influenza A (H1N1) severity,Schizophrenia,Nicotine dependence and major depression (severity of comorbidity)
GMasy	chr22:24890690-24890936	8	9.207e-17	3.819e-13	ADORA2A-AS1	0	nc_exon	CpG: 98	0	island	c("cg02109793", "cg03364108", "cg15552843", "cg03503516", "cg12492885", "cg02469909", "cg12550055", "cg11210890")	Coffee consumption,Tea consumption,Supramarginal gyrus volume,Acne (severe)
GMasy	chr1:175162128-175162553	10	7.139e-11	1.421e-07	KIAA0040	-5	intergenic	CpG: 40	0	island	c("cg18880390", "cg00099768", "cg11973900", "cg05404729", "cg08873628", "cg22764845", "cg00321850", "cg14847009", "cg17845761", "cg00958927")	Alcohol dependence
GMasy	chr12:10095902-10096152	5	8.33e-09	2.819e-05	LINC02470	0	nc_exon	CpG: 37	-167923		c("cg02513556", "cg09601159", "cg13944507", "cg19651757", "cg24299306")
GMasy	chr6:33560953-33561264	7	1.233e-07	0.0003355	LINC00336	0	nc_exon	CpG: 34	0	island	c("cg19735538", "cg04329454", "cg01392313", "cg06289138", "cg08301503", "cg07873320", "cg05602975")	Triglyceride levels,Body mass index,Autism spectrum disorder or schizophrenia,Chronic obstructive pulmonary disease or resting heart rate (pleiotropy)
GMasy	chr10:5406890-5407119	8	1.899e-07	0.0007013	UCN3	0	TSS+exon+utr5	CpG: 39	-47312		c("cg17158564", "cg11024722", "cg11218842", "cg01134643", "cg15671083", "cg27349333", "cg26644395", "cg12428514")	Intelligence
GMasy	chr11:116578212-116578399	3	1.651e-07	0.0007466	BUD13	40486	intergenic	CpG: 30	0	island	c("cg26815066", "cg10290504", "cg15656834")	Alcohol consumption (drinks per week),Triglyceride levels,General risk tolerance (MTAG),Triglyceride levels x alcohol consumption (regular vs non-regular drinkers) interaction (2df),Adventurousness,Apolipoprotein A1 levels,Cutaneous squamous cell carcinoma,Eosinophil counts,Eosinophil percentage of white cells,Red cell distribution width,Bone mineral density (femoral neck) in inflammatory bowel d…
GMasy	chr15:81426347-81426669	8	4.05e-07	0.001064	CFAP161	0	TSS+exon+utr5	CpG: 21	0	island	c("cg25029264", "cg14380111", "cg26546864", "cg27419860", "cg27136994", "cg27045999", "cg18837035", "cg09236163")	Myocardial infarction,Coronary artery disease
GMasy	chr2:206628454-206628773	8	4.508e-07	0.001195	NRP2	0	intron+cds	CpG: 145	77138		c("cg04088940", "cg22308949", "cg05348875", "cg14157435", "cg10126788", "cg20351668", "cg25715429", "cg10807027")	Blood protein levels,Neuropathy x type 2 diabetes interaction,Daytime nap,Diisocyanate-induced asthma,Craniofacial microsomia
GMasy	chr2:237076815-237077143	4	5.775e-07	0.001489	GBX2	0	TSS+exon+utr5	CpG: 518	0	island	c("cg19761848", "cg14532827", "cg01973124", "cg00551389")	Educational attainment (years of education),Craniofacial microsomia
GMasy	chr1:44399770-44399894	5	2.785e-07	0.001899	ARTN	0	intron+exon+utr5;intron+utr5	CpG: 35	235	shore	c("cg02329117", "cg13246856", "cg17260276", "cg15962314", "cg12599982")	Tea consumption,Autism spectrum disorder or schizophrenia
GMasy	chr11:34460107-34460557	12	1.052e-06	0.001976	CAT	0	TSS+exon+utr5	CpG: 58	0	island	c("cg20234170", "cg25060988", "cg02564456", "cg24099074", "cg22159421", "cg20731136", "cg06027906", "cg07768201", "cg03720043", "cg02109652", "cg06908474", "cg01847719")	Blood protein levels
GMasy	chr7:157612081-157612249	2	4.849e-07	0.002439	PTPRN2	0	intron	CpG: 24	0	island	c("cg03476864", "cg17614582")	Plasma anti-thyroid peroxidase levels,Refractive error,Retinal detachment or retinal break,Chronic rhinosinusitis,Gut microbiota relative abundance (unclassified genus belonging to family Ruminococcaceae),Cognitive ability, years of educational attainment or schizophrenia (pleiotropy),Serum metabolite concentrations in chronic kidney disease,Triacylglyceride levels,Intelligence (MTAG),Non-lobar i…
GMasy	chr1:202172778-202172912	5	4.013e-07	0.002531	LGR6	0	intron;TSS+exon+utr5	CpG: 47	9388		c("cg04811114", "cg26347746", "cg05044291", "cg25270774", "cg06825163")	Acne (severe),Restless legs syndrome in migraine,PEG-asparaginase hypersensitivity without enzyme activity in childhood acute lymphoblastic leukaemia,Breast cancer,Breast cancer (estrogen-receptor negative),Post-traumatic stress disorder,Platelet count
GMasy	chr15:81410745-81411066	3	1.101e-06	0.002899	CFAP161	-15544	intergenic	CpG: 41	0	island	c("cg22872349", "cg05624577", "cg08662227")	Myocardial infarction,Coronary artery disease
GMasy	chr16:67997858-67998164	6	1.123e-06	0.003099	SLC12A4	0	intron;TSS+utr5+cds	CpG: 56	-3752		c("cg04539111", "cg27539214", "cg09117114", "cg10709645", "cg26416227", "cg10544611")	Refractive error,Schizophrenia
GMasy	chr22:32601101-32601342	4	1.207e-06	0.004228	SLC5A4-AS1	0	nc_intron+nc_exon	CpG: 65	28576		c("cg26494441", "cg05019187", "cg25125450", "cg06647818")	Intracranial aneurysm
GMasy	chr16:787799-788079	4	1.791e-06	0.005397	CIAO3	0	intron;intron+utr5	CpG: 21	472	shore	c("cg10179297", "cg24638462", "cg01579052", "cg06860422")	Appendicular lean mass
GMasy	chr14:37666644-37666963	9	2.133e-06	0.005642	MIPOL1	-154	intergenic	CpG: 71	0	island	c("cg24369561", "cg18909638", "cg01878100", "cg01841758", "cg06802658", "cg26648917", "cg18655441", "cg03594662", "cg27139210")	Parkinson's disease or first degree relation to individual with Parkinson's disease,Eosinophil percentage of white cells,Estimated glomerular filtration rate,Mean corpuscular volume,Mean corpuscular hemoglobin,Longitudinal alcohol consumption,Red blood cell count,Intraocular pressure,Metabolite levels,Tonsillectomy,Mean reticulocyte volume
GMasy	chr21:37451666-37451849	4	1.254e-06	0.005783	LOC100133286	0	nc_intron	CpG: 70	8888		c("cg12218747", "cg01073521", "cg25010248", "cg08632701")
GMasy	chr3:62304470-62304779	4	2.223e-06	0.006068	C3orf14	0	TSS+exon+utr5;TSS+intron+exon+utr5;nc_intron+nc_exon	CpG: 35	0	island	c("cg11120913", "cg26896572", "cg21205375", "cg02641296", "cg04670845", "cg01384143", "cg01309665", "cg02221302", "cg19537495", "cg01832005")
GMasy	chr8:144654887-144655260	6	2.755e-06	0.00623	MROH6	0	TSS+exon+utr5	CpG: 20	911	shore	c("cg14809332", "cg26536354", "cg19878482", "cg03967627", "cg26225336", "cg10593638")	Schizophrenia,Sulfasalazine-induced agranulocytosis
GMasy	chr6:31696063-31696519	17	3.427e-06	0.006338	DDAH2	0	intron+cds	CpG: 154	0	island	c("cg08550588", "cg07944381", "cg17309530", "cg08021615", "cg25845158", "cg26978172", "cg09632273", "cg26111283", "cg08509383", "cg16359915", "cg19008099", "cg14293129", "cg25095032", "cg04074004", "cg00941576", "cg14016554", "cg04161526")	Asthma,Asthma (childhood onset),Asthma and major depressive disorder,Ulcerative colitis,Inflammatory bowel disease,Malaria,Autism spectrum disorder or schizophrenia
GMasy	chr22:50753042-50753068	3	2.421e-07	0.007847	DENND6B	0	cds	CpG: 95	6917		c("cg05217193", "cg06375806", "cg20435485")	Cognitive ability, years of educational attainment or schizophrenia (pleiotropy),Acne (severe)
GMasy	chr12:95945273-95945498	6	2.457e-06	0.009198	USP44	-21	intergenic	CpG: 134	2294	shore	c("cg08948170", "cg27100916", "cg06476970", "cg04488758", "cg14565151", "cg25590081")	Type 2 diabetes,Gut microbiota (bacterial taxa, hurdle binary method),Brain volume in infants (white matter),Response to anti-depressant treatment in major depressive disorder,Breast size,C-reactive protein levels
GMasy	chr2:230934226-230934399	3	2.157e-06	0.01049	SLC16A14	-586	intergenic	CpG: 107	676	shore	c("cg04442215", "cg02637654", "cg20822693")	Cholangiocarcinoma in primary sclerosing cholangitis (time to event)
GMasy	chr2:220083696-220083951	8	3.331e-06	0.01099	ABCB6	-16	intergenic	CpG: 90	0	island	c("cg24775454", "cg08290072", "cg18014247", "cg07100128", "cg07920064", "cg26544277", "cg23153680", "cg06716437")	High light scatter reticulocyte count,High light scatter reticulocyte percentage of red cells,Immature fraction of reticulocytes,Reticulocyte count,Reticulocyte fraction of red cells,Red cell distribution width
GMasy	chr15:69325271-69325560	5	3.776e-06	0.011	NOX5	0	intron+cds;nc_intron+nc_exon	CpG: 23	0	island	c("cg27118929", "cg02670903", "cg19461383", "cg22952917", "cg06680906")	Gut microbiota (bacterial taxa, hurdle binary method),Mean arterial pressure,Obesity-related traits,Lipoprotein-associated phospholipase A2 activity change in response to statin therapy
GMasy	chr1:86043834-86044230	5	5.307e-06	0.01127	DDAH1	0	TSS+exon+utr5	CpG: 73	899	shore	c("cg00183684", "cg24724587", "cg05690441", "cg10593400", "cg17108141")	Height,Urinary metabolite levels in chronic kidney disease,Serum immune biomarker levels,Obsessive-compulsive disorder or autism spectrum disorder,Multiple sclerosis,Asymmetrical dimethylarginine levels,Serum dimethylarginine levels (asymmetric/symetric ratio),Symmetrical dimethylarginine levels,Pulse pressure,Waist circumference adjusted for body mass index
GMasy	chr2:43266626-43266843	4	2.997e-06	0.01162	LINC01819	0	nc_exon	CpG: 44	-28369		c("cg08935853", "cg19657693", "cg24613738", "cg06462205")
GMasy	chr2:101541328-101541592	5	4.059e-06	0.01292	NPAS2	0	intron	CpG: 39	-76655		c("cg25628433", "cg15308037", "cg19986909", "cg12878044", "cg26281470")	Intraocular pressure,Intraocular pressure and central corneal thickness (multi-trait analysis),Aspartate aminotransferase levels,Obsessive-compulsive traits,Creutzfeldt-Jakob disease (variant),Metabolite levels,Platelet distribution width,Chronotype,Educational attainment,Pulse pressure,White blood cell count,Hip circumference adjusted for BMI
GMasy	chr1:3339870-3340187	4	5.06e-06	0.01342	PRDM16	0	intron	CpG: 52	-1825	shore	c("cg10248231", "cg01913436", "cg01261194", "cg03748986")	Mosaic loss of chromosome Y (Y chromosome dosage),Vertical cup-disc ratio (multi-trait analysis),Vertical cup-disc ratio (adjusted for vertical disc diameter),Optic disc size,Nicotine dependence symptom count,Type 1 diabetes autoantibodies in high risk HLA genotype individuals (time to event),Hypertension,Hematocrit,Myocardial infarction,Immature fraction of reticulocytes,Brain morphology (MOSTes…
GMasy	chr1:182039233-182039389	2	3.08e-06	0.01657	ZNF648	-8386	intergenic	CpG: 91	12722		c("cg18683448", "cg01060855")	HDL cholesterol levels x alcohol consumption (regular vs non-regular drinkers) interaction (2df),HDL cholesterol levels,Apolipoprotein B levels,Apolipoprotein A1 levels,HDL cholesterol levels x alcohol consumption (drinkers vs non-drinkers) interaction (2df),LDL cholesterol levels x alcohol consumption (drinkers vs non-drinkers) interaction (2df),LDL cholesterol levels x alcohol consumption (regu…
GMasy	chr4:13538807-13539099	4	6.018e-06	0.01729	NKX3-2	3354	intergenic	CpG: 27	834	shore	c("cg18609078", "cg21581745", "cg16297011", "cg18083114")	Metabolite levels,Periodontal disease-related phenotype (Socransky)
GMasy	chr1:25240865-25240938	3	1.535e-06	0.01763	RUNX3	0	intron	CpG: 44	6058		c("cg13566436", "cg20674490", "cg05162523")	Mosquito bite size,Ankylosing spondylitis,Itch intensity from mosquito bite adjusted by bite size,Asthma,Multiple sclerosis,Eosinophil percentage of white cells,Eosinophil counts,Male-pattern baldness,Asthma or allergic disease (pleiotropy),Allergic disease (asthma, hay fever or eczema),Psoriasis,Adverse response to drug,Crohn's disease,Celiac disease,Non-albumin protein levels,Albumin-globulin r…
GMasy	chr7:642485-642763	4	6.954e-06	0.02094	PRKAR1B-AS1	0	nc_exon;intron	CpG: 22	-1418	shore	c("cg24366563", "cg15081500", "cg21327112", "cg19446858")
GMasy	chr2:239432223-239432329	3	2.772e-06	0.02189	LINC01107	0	nc_intron	CpG: 19	70266		c("cg23725149", "cg26474549", "cg14530444")	Lung function (FVC),FEV1,Male-pattern baldness
GMasy	chr5:140536175-140536496	4	9.093e-06	0.02368	PCDHB17P	0	nc_exon	CpG: 87	-400	shore	c("cg05477834", "cg21777188", "cg07821374", "cg02804091")
GMasy	chr19:13135333-13135808	8	1.415e-05	0.02489	NFIX	0	TSS+intron+exon+utr5;intron;TSS+intron+utr5+cds;TSS+exon+utr5	CpG: 61	0	island	c("cg26581012", "cg25406206", "cg19611364", "cg11758861", "cg17976191", "cg01001422", "cg24277817", "cg06744585")	Refractive error,Heel bone mineral density,Cortical volume,Cortical surface area,Brain morphology (MOSTest),Hemoglobin,Lymphocyte count,Intelligence (MTAG),Monocyte count,Granulocyte percentage of myeloid white cells,Monocyte percentage of white cells,Bipolar disorder,Clozapine-induced agranulocytosis,Mean corpuscular hemoglobin,Mean reticulocyte volume,Body mass index,Mean corpuscular volume,Pla…
GMasy	chr2:1858505-1858740	4	7.038e-06	0.02502	MYT1L	0	intron	CpG: 41	11597		c("cg13237349", "cg20720697", "cg01370122", "cg05974816")	Adventurousness,Moderate-to-late spontaneous preterm birth,Gut microbiota (bacterial taxa, hurdle binary method),Mitochondrial DNA copy number (white blood cells),Emphysema annual change measurement in smokers (adjusted lung density),Impulsivity,Impulsivity (non-planning),Impulsivity (motor),Erosive tooth wear (severe vs none or mild),Type 2 diabetes (age of onset),Erosive tooth wear (severe vs n…
GMasy	chr13:92051576-92051786	3	7.93e-06	0.03145	GPC5	0	intron	CpG: 53	0	island	c("cg22284043", "cg26960333", "cg20647118")	Refractive astigmatism,Spherical equivalent or myopia (age of diagnosis),Rapid automised naming of letters,Interleukin-6 levels,Cognitive ability, years of educational attainment or schizophrenia (pleiotropy),Neurological blood protein biomarker levels,Rheumatoid arthritis,Blood protein levels,Incident coronary heart disease,Multiple sclerosis,Nephrotic syndrome (acquired),Height,Metabolite level…
GMasy	chr18:47794792-47794995	2	8.734e-06	0.03575	MBD1	0	intron;intron+utr3	CpG: 50	0	island	c("cg19476597", "cg06482716")	Chronic lymphocytic leukemia
GMasy	chr6:11390130-11390379	2	1.135e-05	0.03782	NEDD9	-7549	intergenic	CpG: 170	-147158		c("cg11148327", "cg25155942")	Childhood dental caries in permanent teeth,Diastolic blood pressure x smoking status (current vs non-current) interaction (2df test),Diastolic blood pressure x smoking status (current vs non-current) interaction (1df test),HIV-1 susceptibility,Coronary artery disease,Macular thickness,Prostate cancer,Small cell lung carcinoma
GMasy	chr14:103059870-103059986	2	5.333e-06	0.03816	RCOR1	0	intron	CpG: 173	0	island	c("cg11029736", "cg17773636")	Multiple sclerosis,Asthma,Homeostasis model assessment of insulin resistance,LDL cholesterol levels in HIV infection,Immature fraction of reticulocytes,High light scatter reticulocyte percentage of red cells,High light scatter reticulocyte count,Allergic disease (asthma, hay fever or eczema),Platelet count,Tinnitus,Mean platelet volume,Body mass index,Plateletcrit,Mean reticulocyte volume
GMasy	chr10:99172893-99173040	2	7.863e-06	0.04425	LOC644215	5463	intergenic	CpG: 25	11777		c("cg04175911", "cg07192409")
GMasy	chr17:1508261-1508471	5	1.144e-05	0.04506	SLC43A2	0	TSS+exon+utr5;intron	CpG: 19	-1411	shore	c("cg09329516", "cg16844962", "cg26423139", "cg11076954", "cg22297055", "cg22273830")	Waist circumference adjusted for body mass index,Appendicular lean mass,Mean platelet volume,Reticulocyte fraction of red cells,Reticulocyte count,Plateletcrit
GMasy	chr1:153599573-153599831	10	1.413e-05	0.04527	S100A13	0	TSS+intron+exon+utr5;intron+utr5	CpG: 68	-6346		c("cg06562291", "cg17776284", "cg13946767", "cg11343894", "cg27469660", "cg11915664", "cg11596404", "cg19335413", "cg02873163", "cg02331910")	Plateletcrit

## Sheet: Table S6
Table S6	Overlap between differentially methylated regions (DMRs) and top CpGs identified from the EWAS meta-analysis results and their relations to gene expression
Overlap between DMRs with top CpGs
Trait	DMR	n_probes	z_p	z_sidak_p	refGene_name	refGene_distance	refGene_feature	cpgIslandExt_name	cpgIslandExt_distance	cpgIslandExt_feature	DMR_cpglist
LHCV	chr17:76354621-76355288	6	2.985e-13	3.787e-10	SOCS3	0	intron+utr5+cds	CpG: 205	0	island	c("cg18181703", "cg11047325", "cg13343932", "cg10508317", "cg27637521", "cg10279487")
LHCV	chr19:46147148-46147562	6	1.214e-08	2.482e-05	EML2	0	nc_intron;intron	CpG: 61	1517	shore	c("cg03826366", "cg24999870", "cg01691686", "cg15591645", "cg00859314", "cg15737090")
LHCV	chr14:24550845-24551212	6	5.661e-07	0.001304	NRL	0	intron	CpG: 92	0	island	c("cg23915314", "cg08252855", "cg12573549", "cg25770783", "cg07606234", "cg08277444")
RHCV	chr17:76354621-76355288	6	3.989e-13	5.06e-10	SOCS3	0	intron+utr5+cds	CpG: 205	0	island	c("cg18181703", "cg11047325", "cg13343932", "cg10508317", "cg27637521", "cg10279487")
RHCV	chr4:108993543-108993704	2	1.655e-12	8.699e-09	LEF1	0	intron	CpG: 72	82173		c("cg00471262", "cg17796318")
Methylation signatures with their cis-gene expressions
LHCV
CpG	Gene symbol	Estimate	Lower CI	Upper CI	t value	p.value	DMR	Gene symbol	Estimate	Lower CI	Upper CI	t value	p.value
cg13343932	SOCS3	-0.05	-0.088	-0.011	-2.532	0.0114*	chr17:76354621-76355288	SOCS3	-0.056	-0.095	-0.018	-2.862	0.00424*
cg03826366	EML2	-0.029	-0.068	0.009	-1.495	0.135	chr19:46147148-46147562	EML2	-0.006	-0.045	0.032	-0.326	0.744
RHCV
CpG	Gene symbol	Estimate	Lower CI	Upper CI	t value	p.value	DMR	Gene symbol	Estimate	Lower CI	Upper CI	t value	p.value
cg17796318	LEF1	-0.081	-0.115	-0.047	-4.643	3.61e-06*	chr4:108993543-108993704	LEF1	-0.092	-0.126	-0.058	-5.314	1.16e-07*
cg13343932	SOCS3	-0.05	-0.088	-0.011	-2.532	0.0114*	chr17:76354621-76355288	SOCS3	-0.056	-0.095	-0.018	-2.862	0.00424*
cg11047325	SOCS3	-0.05	-0.089	-0.011	-2.515	0.012*	chr17:76354621-76355288	SOCS3	-0.056	-0.095	-0.018	-2.862	0.00424*

## Sheet: Table S7
Table S7	Previous EWAS hits
DMRs
Previous findings from two studies									Replication in our analysis
Trait	chrom	start	end	refGene_name	n_probes	z_p	z_sidak_p		Trait	chrom	start	end	n_probes	z_p	z_sidak_p	refGene_name	refGene_distance	refGene_feature	cpgIslandExt_name	cpgIslandExt_distance	cpgIslandExt_feature
MHCV	chr2	3699195	3699354	ALLC	4	5.24E-06	1.37E-02		LHCV	chr2	3704363	3704793	7	2.661e-14	5.243e-11	ALLC	-996	intergenic	CpG: 28	4898
									RHCV	chr2	3704363	3704793	7	6.521e-10	1.283e-06	ALLC	-996	intergenic	CpG: 28	4898
MHCV	chr17	80195101	80195403	SLC16A3	3	1.51E−06	2.09E−03		LHCV	chr17	80192565	80192794	7	2.205e-05	0.07825	SLC16A3	0;0	TSS+exon+utr5;intron+utr5	CpG: 26	-1630	shore
CpGs
Previous findings from two studies								Replication in our analysis
Trait	cpg	chr	pos	refGene_name	95%CI	P.value		Trait	cpg	chr	pos	refGene_name	Effect	StdErr	P.value	Direction	Relation_to_Island	Methyl450_Loci
MHCV	cg17858098	chr19	39318588	ECH1	0.06;0.13	4,44E-08		LHCV	cg17858098	chr19	39318588	ECH1	-0.0151868	0.0114545	0.1849	-+---+	N_Shelf	TRUE
								RHCV	cg17858098	chr19	39318588	ECH1	0.00919443	0.0114409	0.4216	+---+-	N_Shelf	TRUE
MHCV	cg26927218	chr17	79054043	BAIAP2	-0.13;-0.06	6,54E-08		Not present in our dataset
MHCV	cg26741686	chr4	186318356	ANKRD37	-	-		LHCV	cg26741686	chr4	186318356	ANKRD37	0.00248237	0.00541611	0.6467	++-++-	S_Shore	TRUE
								RHCV	cg26741686	chr4	186318356	ANKRD37	0.00216824	0.00534533	0.685	+--+-+	S_Shore	TRUE

## Sheet: Table S8
Table S8	GO pathways overlap among hippocampal and gray matter traits
TERM (GO BP)	Traits		TERM (GO CC)	Traits		TERM (GO MF)	Traits
cell adhesion mediated by integrin	LHCV		actomyosin	LHCV		collagen binding	LHCV
circulatory system development	LHCV		adherens junction	LHCV		integrin binding	LHCV
embryonic morphogenesis	LHCV		contractile actin filament bundle	LHCV		phosphoprotein binding	LHCV
embryonic organ development	LHCV		early endosome	LHCV		transmembrane transporter binding	LHCV
endocytic recycling	LHCV		endosome membrane	LHCV		microtubule binding	RHCV
endocytosis	LHCV		I band	LHCV		transcription factor binding	RHCV
regulation of cell development	LHCV		stress fiber	LHCV		transmembrane receptor protein kinase activity	RHCV
regulation of cell shape	LHCV		Z disc	LHCV		tubulin binding	RHCV
sensory organ development	LHCV		basement membrane	RHCV		active transmembrane transporter activity	HCasy
vesicle-mediated transport to the plasma membrane	LHCV		collagen-containing extracellular matrix	RHCV		ATP-dependent activity	HCasy
axon ensheathment	RHCV		external encapsulating structure	RHCV		cytoskeletal motor activity	HCasy
axon guidance	RHCV		extracellular matrix	RHCV		enzyme binding	HCasy
cellular response to endogenous stimulus	RHCV		Golgi apparatus	RHCV		heterocyclic compound binding	HCasy
cellular response to transforming growth factor beta stimulus	RHCV		Golgi membrane	RHCV		inorganic anion transmembrane transporter activity	HCasy
chemotaxis	RHCV		protein complex involved in cell adhesion	RHCV		inorganic cation transmembrane transporter activity	HCasy
dendritic spine organization	RHCV		exocytic vesicle	HCasy		kinase binding	HCasy
ensheathment of neurons	RHCV		exocytic vesicle membrane	HCasy		monoatomic cation transmembrane transporter activity	HCasy
enzyme-linked receptor protein signaling pathway	RHCV		leading edge membrane	HCasy		organic cyclic compound binding	HCasy
establishment of cell polarity	RHCV		nuclear body	HCasy		phosphatidylinositol binding	HCasy
extrinsic apoptotic signaling pathway	RHCV		organelle membrane	HCasy		transcription coregulator activity	HCasy
extrinsic apoptotic signaling pathway via death domain receptors	RHCV		synaptic vesicle	HCasy		transporter activity	HCasy
gland development	RHCV		synaptic vesicle membrane	HCasy		cytoskeletal protein binding	HCasy, GMasy, LHCV, RHCV, LGMV, RGMV
immune system development	RHCV		vesicle	HCasy		actin binding	HCasy, GMasy, LHCV, RHCV, LGMV
locomotion	RHCV		anchoring junction	HCasy, GMasy, LHCV, RHCV, LGMV, RGMV		anion binding	HCasy, LHCV, RHCV, LGMV, RGMV
myelination	RHCV		cell junction	HCasy, GMasy, LHCV, RHCV, LGMV, RGMV		carbohydrate derivative binding	HCasy, LHCV, RHCV, LGMV, RGMV
negative regulation of signaling	RHCV		cell leading edge	HCasy, GMasy, LHCV, RHCV, LGMV, RGMV		ion binding	HCasy, LHCV, RHCV, LGMV, RGMV
neuron projection guidance	RHCV		cell projection	HCasy, GMasy, LHCV, RHCV, LGMV, RGMV		adenyl nucleotide binding	HCasy, LHCV, LGMV, RGMV
neuron projection organization	RHCV		neuron projection	HCasy, GMasy, LHCV, RHCV, LGMV, RGMV		adenyl ribonucleotide binding	HCasy, LHCV, LGMV, RGMV
positive regulation of cellular component biogenesis	RHCV		plasma membrane bounded cell projection	HCasy, GMasy, LHCV, RHCV, LGMV, RGMV		ATP binding	HCasy, LHCV, LGMV, RGMV
positive regulation of cellular component organization	RHCV		cell periphery	GMasy, LHCV, RHCV, LGMV, RGMV		catalytic activity, acting on a protein	HCasy, LHCV, RHCV, RGMV
positive regulation of protein localization	RHCV		cell-cell junction	GMasy, LHCV, RHCV, LGMV, RGMV		cation binding	HCasy, RHCV, LGMV, RGMV
positive regulation of transport	RHCV		somatodendritic compartment	GMasy, LHCV, RHCV, LGMV, RGMV		GTPase regulator activity	HCasy, RHCV, LGMV, RGMV
postsynapse organization	RHCV		axon	HCasy, GMasy, LHCV, LGMV, RGMV		kinase activity	HCasy, RHCV, LGMV, RGMV
regulation of cell migration	RHCV		plasma membrane region	HCasy, GMasy, LHCV, RHCV, LGMV		metal ion binding	HCasy, RHCV, LGMV, RGMV
regulation of cell motility	RHCV		plasma membrane	GMasy, LHCV, LGMV, RGMV		nucleoside-triphosphatase regulator activity	HCasy, RHCV, LGMV, RGMV
regulation of cellular localization	RHCV		synapse	HCasy, GMasy, LGMV, RGMV		phosphotransferase activity, alcohol group as acceptor	HCasy, RHCV, LGMV, RGMV
regulation of extrinsic apoptotic signaling pathway	RHCV		actin cytoskeleton	HCasy, GMasy, LHCV, RHCV		protein kinase activity	HCasy, RHCV, LGMV, RGMV
regulation of extrinsic apoptotic signaling pathway via death domain receptors	RHCV		postsynapse	HCasy, GMasy, LHCV, RHCV		protein-containing complex binding	LHCV, RHCV, LGMV, RGMV
regulation of intracellular signal transduction	RHCV		cytosol	HCasy, RHCV, LGMV, RGMV		catalytic activity	HCasy, LGMV, RGMV
regulation of locomotion	RHCV		dendrite	LHCV, RHCV, LGMV, RGMV		nucleoside phosphate binding	HCasy, LGMV, RGMV
regulation of multicellular organismal development	RHCV		dendritic tree	LHCV, RHCV, LGMV, RGMV		nucleotide binding	HCasy, LGMV, RGMV
regulation of nervous system development	RHCV		distal axon	GMasy, LGMV, RGMV		protein binding	HCasy, LGMV, RGMV
regulation of postsynapse organization	RHCV		bounding membrane of organelle	HCasy, LGMV, RGMV		protein serine kinase activity	HCasy, LGMV, RGMV
regulation of protein localization	RHCV		cytoplasm	HCasy, LGMV, RGMV		protein serine/threonine kinase activity	HCasy, LGMV, RGMV
regulation of synapse organization	RHCV		membrane	HCasy, LGMV, RGMV		purine nucleotide binding	HCasy, LGMV, RGMV
regulation of synapse structure or activity	RHCV		presynapse	HCasy, LGMV, RGMV		purine ribonucleoside triphosphate binding	HCasy, LGMV, RGMV
respiratory system development	RHCV		cytoplasmic vesicle	HCasy, LHCV, LGMV		purine ribonucleotide binding	HCasy, LGMV, RGMV
response to endogenous stimulus	RHCV		intracellular vesicle	HCasy, LHCV, LGMV		ribonucleotide binding	HCasy, LGMV, RGMV
thymus development	RHCV		cell-substrate junction	HCasy, LHCV, RHCV		small molecule binding	HCasy, LGMV, RGMV
tube development	RHCV		focal adhesion	HCasy, LHCV, RHCV		transferase activity	HCasy, LGMV, RGMV
aromatic compound biosynthetic process	HCasy		cytoskeleton	HCasy, RHCV, RGMV		transferase activity, transferring phosphorus-containing groups	HCasy, LGMV, RGMV
cell cycle	HCasy		lamellipodium	LHCV, LGMV, RGMV		calcium ion binding	GMasy, LGMV
cell cycle process	HCasy		ion channel complex	GMasy, LGMV		channel activity	HCasy, GMasy
cell projection assembly	HCasy		glutamatergic synapse	GMasy, LHCV		inorganic molecular entity transmembrane transporter activity	HCasy, GMasy
cell-substrate junction assembly	HCasy		asymmetric synapse	HCasy, GMasy		metal ion transmembrane transporter activity	HCasy, GMasy
cell-substrate junction organization	HCasy		neuron to neuron synapse	HCasy, GMasy		monoatomic ion transmembrane transporter activity	HCasy, GMasy
cellular response to stress	HCasy		postsynaptic density	HCasy, GMasy		passive transmembrane transporter activity	HCasy, GMasy
DNA-templated transcription	HCasy		postsynaptic specialization	HCasy, GMasy		protein domain specific binding	HCasy, GMasy
establishment of localization in cell	HCasy		ruffle	HCasy, GMasy		salt transmembrane transporter activity	HCasy, GMasy
focal adhesion assembly	HCasy		nucleoplasm	HCasy, LGMV		transmembrane transporter activity	HCasy, GMasy
heart field specification	HCasy		cell cortex	HCasy, RHCV		transcription corepressor activity	HCasy, LGMV
heterocycle biosynthetic process	HCasy		endomembrane system	HCasy, RHCV		cell adhesion molecule binding	LGMV, RGMV
histone lysine methylation	HCasy		cell body	LGMV, RGMV		actin filament binding	GMasy
histone modification	HCasy		growth cone	LGMV, RGMV		calmodulin binding	GMasy
homeostatic process	HCasy		neuronal cell body	LGMV, RGMV		gated channel activity	GMasy
inorganic cation transmembrane transport	HCasy		site of polarized growth	LGMV, RGMV		glutamate receptor activity	GMasy
inorganic ion transmembrane transport	HCasy		transcription regulator complex	LGMV, RGMV		monoatomic ion channel activity	GMasy
localization within membrane	HCasy		cytoplasmic vesicle membrane	LHCV, LGMV		monoatomic ion gated channel activity	GMasy
macromolecule catabolic process	HCasy		endosome	LHCV, LGMV
mitotic cell cycle	HCasy		vesicle membrane	LHCV, LGMV
mitotic cell cycle process	HCasy		actin filament bundle	LHCV, RHCV
modification-dependent macromolecule catabolic process	HCasy		receptor complex	RHCV, LGMV
modification-dependent protein catabolic process	HCasy		ionotropic glutamate receptor complex	GMasy
monoatomic cation transmembrane transport	HCasy		neuron spine	GMasy
monoatomic ion transmembrane transport	HCasy		synaptic membrane	GMasy
monoatomic ion transport	HCasy		transmembrane transporter complex	GMasy
muscle tissue development	HCasy		transporter complex	GMasy
negative regulation of DNA-templated transcription	HCasy		cytoplasmic side of membrane	LGMV
negative regulation of nucleic acid-templated transcription	HCasy		cytoplasmic side of plasma membrane	LGMV
negative regulation of RNA metabolic process	HCasy		dendritic spine	LGMV
nucleic acid-templated transcription	HCasy		plasma membrane protein complex	LGMV
nucleobase-containing compound biosynthetic process	HCasy		side of membrane	LGMV
organic cyclic compound biosynthetic process	HCasy		transferase complex, transferring phosphorus-containing groups	RGMV
organic substance transport	HCasy
peptidyl-lysine methylation	HCasy
peptidyl-lysine modification	HCasy
peptidyl-threonine modification	HCasy
peptidyl-threonine phosphorylation	HCasy
plasma membrane bounded cell projection assembly	HCasy
presynaptic endocytosis	HCasy
protein alkylation	HCasy
protein catabolic process	HCasy
protein localization to microtubule cytoskeleton	HCasy
protein metabolic process	HCasy
protein methylation	HCasy
proteolysis involved in protein catabolic process	HCasy
regulation of biosynthetic process	HCasy
regulation of cell cycle process	HCasy
regulation of cellular biosynthetic process	HCasy
regulation of DNA-templated transcription	HCasy
regulation of mitotic cell cycle	HCasy
regulation of nucleic acid-templated transcription	HCasy
regulation of nucleobase-containing compound metabolic process	HCasy
regulation of organelle organization	HCasy
regulation of primary metabolic process	HCasy
regulation of RNA biosynthetic process	HCasy
regulation of RNA metabolic process	HCasy
response to endoplasmic reticulum stress	HCasy
RNA biosynthetic process	HCasy
synaptic vesicle cycle	HCasy
synaptic vesicle endocytosis	HCasy
transmembrane transport	HCasy
vesicle-mediated transport in synapse	HCasy
actin cytoskeleton organization	HCasy, GMasy, LHCV, RHCV, LGMV, RGMV
actin filament-based process	HCasy, GMasy, LHCV, RHCV, LGMV, RGMV
anatomical structure development	HCasy, GMasy, LHCV, RHCV, LGMV, RGMV
anatomical structure morphogenesis	HCasy, GMasy, LHCV, RHCV, LGMV, RGMV
cell junction organization	HCasy, GMasy, LHCV, RHCV, LGMV, RGMV
cell morphogenesis	HCasy, GMasy, LHCV, RHCV, LGMV, RGMV
cell morphogenesis involved in differentiation	HCasy, GMasy, LHCV, RHCV, LGMV, RGMV
cell morphogenesis involved in neuron differentiation	HCasy, GMasy, LHCV, RHCV, LGMV, RGMV
cell projection morphogenesis	HCasy, GMasy, LHCV, RHCV, LGMV, RGMV
cell projection organization	HCasy, GMasy, LHCV, RHCV, LGMV, RGMV
cellular component organization	HCasy, GMasy, LHCV, RHCV, LGMV, RGMV
generation of neurons	HCasy, GMasy, LHCV, RHCV, LGMV, RGMV
multicellular organism development	HCasy, GMasy, LHCV, RHCV, LGMV, RGMV
nervous system development	HCasy, GMasy, LHCV, RHCV, LGMV, RGMV
neurogenesis	HCasy, GMasy, LHCV, RHCV, LGMV, RGMV
neuron development	HCasy, GMasy, LHCV, RHCV, LGMV, RGMV
neuron differentiation	HCasy, GMasy, LHCV, RHCV, LGMV, RGMV
neuron projection development	HCasy, GMasy, LHCV, RHCV, LGMV, RGMV
plasma membrane bounded cell projection morphogenesis	HCasy, GMasy, LHCV, RHCV, LGMV, RGMV
plasma membrane bounded cell projection organization	HCasy, GMasy, LHCV, RHCV, LGMV, RGMV
positive regulation of cellular process	HCasy, GMasy, LHCV, RHCV, LGMV, RGMV
regulation of cell communication	HCasy, GMasy, LHCV, RHCV, LGMV, RGMV
regulation of response to stimulus	HCasy, GMasy, LHCV, RHCV, LGMV, RGMV
regulation of signaling	HCasy, GMasy, LHCV, RHCV, LGMV, RGMV
system development	HCasy, GMasy, LHCV, RHCV, LGMV, RGMV
cell development	GMasy, LHCV, RHCV, LGMV, RGMV
cell differentiation	GMasy, LHCV, RHCV, LGMV, RGMV
cell surface receptor signaling pathway	GMasy, LHCV, RHCV, LGMV, RGMV
cellular developmental process	GMasy, LHCV, RHCV, LGMV, RGMV
central nervous system development	GMasy, LHCV, RHCV, LGMV, RGMV
developmental process	GMasy, LHCV, RHCV, LGMV, RGMV
positive regulation of biological process	GMasy, LHCV, RHCV, LGMV, RGMV
regulation of developmental process	GMasy, LHCV, RHCV, LGMV, RGMV
regulation of signal transduction	GMasy, LHCV, RHCV, LGMV, RGMV
regulation of small GTPase mediated signal transduction	GMasy, LHCV, RHCV, LGMV, RGMV
animal organ development	HCasy, GMasy, LHCV, RHCV, LGMV
localization	HCasy, GMasy, LHCV, RHCV, LGMV
regulation of localization	HCasy, GMasy, LHCV, RHCV, LGMV
neuron projection morphogenesis	HCasy, GMasy, RHCV, LGMV, RGMV
regulation of cellular component organization	HCasy, GMasy, RHCV, LGMV, RGMV
cytoskeleton organization	HCasy, LHCV, RHCV, LGMV, RGMV
establishment of localization	HCasy, LHCV, RHCV, LGMV, RGMV
intracellular signal transduction	HCasy, LHCV, RHCV, LGMV, RGMV
phosphorylation	HCasy, LHCV, RHCV, LGMV, RGMV
signaling	GMasy, LHCV, LGMV, RGMV
small GTPase mediated signal transduction	GMasy, LHCV, LGMV, RGMV
animal organ morphogenesis	GMasy, LHCV, RHCV, LGMV
axonogenesis	GMasy, LHCV, RHCV, LGMV
cell adhesion	GMasy, LHCV, RHCV, LGMV
tissue development	GMasy, LHCV, RHCV, LGMV
cell part morphogenesis	GMasy, RHCV, LGMV, RGMV
cellular component morphogenesis	GMasy, RHCV, LGMV, RGMV
modulation of chemical synaptic transmission	GMasy, RHCV, LGMV, RGMV
regulation of cell projection organization	GMasy, RHCV, LGMV, RGMV
regulation of neuron projection development	GMasy, RHCV, LGMV, RGMV
regulation of plasma membrane bounded cell projection organization	GMasy, RHCV, LGMV, RGMV
regulation of trans-synaptic signaling	GMasy, RHCV, LGMV, RGMV
regulation of biological quality	HCasy, GMasy, LGMV, RGMV
negative regulation of cellular process	HCasy, LHCV, LGMV, RGMV
regulation of transport	HCasy, LHCV, RHCV, LGMV
cellular component organization or biogenesis	HCasy, RHCV, LGMV, RGMV
macromolecule modification	HCasy, RHCV, LGMV, RGMV
positive regulation of biosynthetic process	HCasy, RHCV, LGMV, RGMV
positive regulation of cellular biosynthetic process	HCasy, RHCV, LGMV, RGMV
positive regulation of cellular metabolic process	HCasy, RHCV, LGMV, RGMV
positive regulation of DNA-templated transcription	HCasy, RHCV, LGMV, RGMV
positive regulation of macromolecule biosynthetic process	HCasy, RHCV, LGMV, RGMV
positive regulation of macromolecule metabolic process	HCasy, RHCV, LGMV, RGMV
positive regulation of metabolic process	HCasy, RHCV, LGMV, RGMV
positive regulation of nucleic acid-templated transcription	HCasy, RHCV, LGMV, RGMV
positive regulation of RNA biosynthetic process	HCasy, RHCV, LGMV, RGMV
protein modification process	HCasy, RHCV, LGMV, RGMV
protein phosphorylation	HCasy, RHCV, LGMV, RGMV
positive regulation of cell communication	LHCV, RHCV, LGMV, RGMV
positive regulation of developmental process	LHCV, RHCV, LGMV, RGMV
positive regulation of signaling	LHCV, RHCV, LGMV, RGMV
cell communication	GMasy, LGMV, RGMV
regulation of cellular process	GMasy, LGMV, RGMV
cell-cell signaling	GMasy, LHCV, LGMV
skeletal system development	GMasy, LHCV, LGMV
cell migration	GMasy, LHCV, RHCV
cell motility	GMasy, LHCV, RHCV
regulation of cell morphogenesis	GMasy, LHCV, RHCV
synapse organization	GMasy, LHCV, RHCV
developmental growth	GMasy, RHCV, LGMV
regulation of anatomical structure morphogenesis	GMasy, RHCV, LGMV
actin filament organization	HCasy, GMasy, LHCV
peptidyl-amino acid modification	HCasy, LGMV, RGMV
phosphate-containing compound metabolic process	HCasy, LGMV, RGMV
phosphorus metabolic process	HCasy, LGMV, RGMV
positive regulation of nitrogen compound metabolic process	HCasy, LGMV, RGMV
regulation of cellular metabolic process	HCasy, LGMV, RGMV
transport	HCasy, LHCV, LGMV
cell-matrix adhesion	HCasy, LHCV, RHCV
cell-substrate adhesion	HCasy, LHCV, RHCV
cellular localization	HCasy, LHCV, RHCV
positive regulation of molecular function	LHCV, LGMV, RGMV
axon development	LHCV, RHCV, LGMV
positive regulation of cell differentiation	LHCV, RHCV, LGMV
regulation of cell differentiation	LHCV, RHCV, LGMV
regulation of multicellular organismal process	LHCV, RHCV, LGMV
positive regulation of nucleobase-containing compound metabolic process	RHCV, LGMV, RGMV
positive regulation of response to stimulus	RHCV, LGMV, RGMV
positive regulation of RNA metabolic process	RHCV, LGMV, RGMV
anterograde trans-synaptic signaling	GMasy, LGMV
chemical synaptic transmission	GMasy, LGMV
growth	GMasy, LGMV
multicellular organismal process	GMasy, LGMV
skeletal system morphogenesis	GMasy, LGMV
synaptic signaling	GMasy, LGMV
trans-synaptic signaling	GMasy, LGMV
synaptic transmission, glutamatergic	GMasy, RGMV
cell junction assembly	GMasy, RHCV
dendrite development	GMasy, RHCV
bone development	HCasy, GMasy
embryo development	HCasy, LGMV
regulation of nitrogen compound metabolic process	HCasy, LGMV
supramolecular fiber organization	HCasy, LHCV
vesicle-mediated transport	HCasy, LHCV
organelle organization	HCasy, RGMV
cellular macromolecule localization	HCasy, RHCV
establishment or maintenance of cell polarity	HCasy, RHCV
macromolecule localization	HCasy, RHCV
protein localization	HCasy, RHCV
actin cytoskeleton reorganization	LGMV, RGMV
cell growth	LGMV, RGMV
cellular response to stimulus	LGMV, RGMV
positive regulation of catalytic activity	LGMV, RGMV
positive regulation of transcription by RNA polymerase II	LGMV, RGMV
regulation of catalytic activity	LGMV, RGMV
regulation of developmental growth	LGMV, RGMV
regulation of growth	LGMV, RGMV
regulation of molecular function	LGMV, RGMV
regulation of phosphate metabolic process	LGMV, RGMV
regulation of phosphorus metabolic process	LGMV, RGMV
regulation of phosphorylation	LGMV, RGMV
regulation of transferase activity	LGMV, RGMV
response to stimulus	LGMV, RGMV
signal transduction	LGMV, RGMV
heart development	LHCV, LGMV
regulation of cell adhesion	LHCV, LGMV
regulation of cellular component biogenesis	LHCV, RHCV
brain development	RHCV, LGMV
dendrite morphogenesis	RHCV, LGMV
head development	RHCV, LGMV
positive regulation of cell development	RHCV, LGMV
positive regulation of cell projection organization	RHCV, RGMV
positive regulation of signal transduction	RHCV, RGMV
appendage morphogenesis	GMasy
kidney development	GMasy
kidney epithelium development	GMasy
limb morphogenesis	GMasy
pattern specification process	GMasy
regionalization	GMasy
renal system development	GMasy
alpha-beta T cell activation	LGMV
apoptotic process	LGMV
behavior	LGMV
cell activation	LGMV
cell death	LGMV
cell-cell adhesion	LGMV
cellular response to estradiol stimulus	LGMV
cellular response to lipid	LGMV
cellular response to oxygen-containing compound	LGMV
chordate embryonic development	LGMV
circulatory system process	LGMV
cognition	LGMV
embryo development ending in birth or egg hatching	LGMV
embryonic skeletal system development	LGMV
heart process	LGMV
immune system process	LGMV
learning or memory	LGMV
leukocyte activation	LGMV
morphogenesis of a branching epithelium	LGMV
morphogenesis of a branching structure	LGMV
morphogenesis of an epithelium	LGMV
muscle system process	LGMV
ossification	LGMV
positive regulation of cell growth	LGMV
positive regulation of developmental growth	LGMV
positive regulation of gene expression	LGMV
positive regulation of growth	LGMV
positive regulation of kinase activity	LGMV
positive regulation of multicellular organismal process	LGMV
positive regulation of phosphate metabolic process	LGMV
positive regulation of phosphorus metabolic process	LGMV
positive regulation of phosphorylation	LGMV
positive regulation of protein metabolic process	LGMV
positive regulation of protein modification process	LGMV
positive regulation of protein phosphorylation	LGMV
positive regulation of transferase activity	LGMV
programmed cell death	LGMV
regulation of biological process	LGMV
regulation of heart contraction	LGMV
regulation of kinase activity	LGMV
regulation of nervous system process	LGMV
regulation of protein modification process	LGMV
regulation of protein phosphorylation	LGMV
regulation of system process	LGMV
response to estradiol	LGMV
response to lipid	LGMV
response to organic substance	LGMV
response to oxygen-containing compound	LGMV
tissue morphogenesis	LGMV
positive regulation of lamellipodium organization	RGMV
regulation of cell growth	RGMV
regulation of GTPase activity	RGMV
regulation of synaptic transmission, glutamatergic	RGMV

## Sheet: Table S9
Table S9	KEGG pathways overlap among hippocampal and gray matter traits
KEGG Pathways	Traits
Axon guidance	HCasy, GMasy, LHCV, RHCV, LGMV
Focal adhesion	HCasy, LHCV, RHCV
Adrenergic signaling in cardiomyocytes	HCasy, LHCV, LGMV
Cholinergic synapse	LHCV, RHCV, LGMV
Growth hormone synthesis, secretion and action	LHCV, RHCV, LGMV
Human papillomavirus infection	LHCV, RHCV, LGMV
Dilated cardiomyopathy	GMasy, LGMV
Glutamatergic synapse	HCasy, LHCV
Adherens junction	LHCV, LGMV
Arrhythmogenic right ventricular cardiomyopathy	LHCV, RHCV
Endocrine resistance	LHCV, RHCV
Regulation of actin cytoskeleton	LHCV, RHCV
Dopaminergic synapse	RHCV, LGMV
MAPK signaling pathway	RHCV, LGMV
Osteoclast differentiation	RHCV, LGMV
Relaxin signaling pathway	RHCV, LGMV
Leukocyte transendothelial migration	LHCV
Fc epsilon RI signaling pathway	RHCV
Neurotrophin signaling pathway	RHCV
Pathways in cancer	RHCV
Rap1 signaling pathway	RHCV
Thyroid hormone signaling pathway	RHCV
cAMP signaling pathway	HCasy
Choline metabolism in cancer	HCasy
Colorectal cancer	HCasy
EGFR tyrosine kinase inhibitor resistance	HCasy
Endocytosis	HCasy
Endometrial cancer	HCasy
ErbB signaling pathway	HCasy
Fc gamma R-mediated phagocytosis	HCasy
Gastric acid secretion	HCasy
Glioma	HCasy
Hepatocellular carcinoma	HCasy
Inflammatory mediator regulation of TRP channels	HCasy
Insulin secretion	HCasy
Non-small cell lung cancer	HCasy
Oxytocin signaling pathway	HCasy
Pancreatic cancer	HCasy
Phospholipase D signaling pathway	HCasy
Vibrio cholerae infection	HCasy
Morphine addiction	GMasy
Hematopoietic cell lineage	LGMV
Human cytomegalovirus infection	LGMV
Human immunodeficiency virus 1 infection	LGMV
Human T-cell leukemia virus 1 infection	LGMV
Parathyroid hormone synthesis, secretion and action	LGMV
T cell receptor signaling pathway	LGMV
Th17 cell differentiation	LGMV
TNF signaling pathway	LGMV
Transcriptional misregulation in cancer	LGMV
Yersinia infection	LGMV

[truncated: 20 more sheets: Table S10, Table S11, Table S12, Tabel S13, Table S14, Table S15, Table S16, Table S17, Table S18, Table S19, Table S20, Table S21, Table S22, Table S23, Table S24, Table S25, Table S26, Table S27, Table S28, Table S29]
